# Supplementary material for: Genome-wide analyses of human noroviruses provide insights on evolutionary dynamics and evidence of coexisting viral populations evolving under recombination constraints
Source: PLoS Pathog. 2021 Jul 13;17(7):e1009744. doi: 10.1371/journal.ppat.1009744 (PMC8318288; doi:10.1371/journal.ppat.1009744)
Supplement: S2 Table — (XLSX) [file ppat.1009744.s014.xlsx]

## Sheet: summary
	S2 Table: Evolutionary parameters of VP1-encoding sequences
	Genotype	Variant	# sequences	Clock-likeness of VP1-encoding nucleotide sequence		Mean substitution rate# (nt subs/site/year)
				Year range	Root-to-tip regression fitness; R2 §
	GI.1	–	14	49	0.7337	0.00112
	GI.2	–	13	25	0.9477	0.00137
	GI.3	A	92	31	0.9489	0.00288
		B	4	25	–	–
		C	15	42	0.8678	Not converged
		D	13	38	0.7376	Not converged
		E	37	43	0.75056	0.00246
	GI.4	–	23	32	0.8755	0.00164
	GI.5	A	9	40	0.8379	–
		B	4	19	–	–
	GI.6	A	27	41	0.7459	0.00158
		B	9	18	0.9729	–
	GI.7	A	7	6	0.9787	–
		B	6	21	0.6098	–
		C	3	8	–	–
	GI.8	–	9	13	0.9865	–
	GI.9	–	7	12	0.9428	–
	GII.1	A	8	18	0.9481	–
		B	24	47	0.8546	0.00364
	GII.2	A	831 (298)*	48	0.9392	0.00231
		B	5	2	–	–
	GII.3	–	304	46	0.8634	0.00419
	GII.4	≥14	2808 (821)*	45	0.6287	0.00486
	GII.5	–	29	38	0.9467	0.00143
	GII.6	A	42	42	0.9713	0.00252
		B	85	42	0.9376	0.00253
		C	33	47	0.9536	0.00344
	GII.7	–	34	42	0.9123	0.00253
	GII.8	–	4	19	–	–
	GII.9	–	6	25	0.9901	–
	GII.10	–	5	17	0.7957	–
	GII.12	A	47	24	0.8929	0.00236
		B	4	0	–	–
	GII.13	A	72	41	0.9044	0.00217
		B	2	0	–	–
	GII.14	–	57	42	0.8062	0.00189
	GII.16	A	17	9	0.7849	0.002
	GII.17	A	17	41	0.8653	0.00182
		B	10	18	0.8812	–
		C	34	3	0.5002	–
		D	701 (139)*	6	0.3527	0.00124
	GII.20	–	5	7	0.8858	–
	GII.21	A	44	13	0.7622	0.00172
		B	2	1	–	–
	GII.22	–	2	9	–	–
	GII.23	–	6	2	–	–
	GII.24	–	4	1	–	–
	GII.25	–	2	5	–	–
	GII.26	–	1	0	–	–
	GII.27	–	8	7	0.9831	–
	GIX.1	–	32	28	0.8568	0.00166
	* Randomly subsampled dataset was used to reduce sample size and sampling bias in specific year and variants
	§ R2 was calculated only for dataset with >5 senquences and >5 year time-span
	# Rate was calculated only for dataset with >10 senquences and >5 year time-span
