# Supplementary material for: Genome-wide analyses of human noroviruses provide insights on evolutionary dynamics and evidence of coexisting viral populations evolving under recombination constraints
Source: PLoS Pathog. 2021 Jul 13;17(7):e1009744. doi: 10.1371/journal.ppat.1009744 (PMC8318288; doi:10.1371/journal.ppat.1009744)
Supplement: S3 Table — (XLSX) [file ppat.1009744.s015.xlsx]

## Sheet: Sheet1
		S3 Table: Primers for full-length PCR
		Primer	Direction	Sequence (5' - 3')
		GI_1-36	Forward	GTGAATGATGATGGCGTCGAAAGACGTCGTTGCAAC
		GI.3_1-36	Forward	GTGAATGATGATGGCGTCTAACGACGCTATTGCCGT
		GI.4-5_1-35	Forward	GTGAATGATGATGGCGTCGAAAGACGTCGTTGCAG
		GII_1-351	Forward	GTGAATGAAGATGGCGTCTAACGACGCTTCCGCTG
		GII.7_1-35	Forward	GTGAATGAAGATGGCGTCTAACCGCGCTCCGCATG
		GIX.1_1-35	Forward	GTGAATGAGGATGGCGTCGAGTGACGTCGCTACTG
		Tx30SXN2	Reverse	GACTAGTTCTAGATCGCGAGCGGCCGCCCTTTTTTTTTTTTTTTTTTTTTTTTTTTTTTT
		Reference
		1Parra GI, Squires RB, Karangwa CK, Johnson JA, Lepore CJ, Sosnovtsev SV, et al. Static and Evolving Norovirus Genotypes: Implications for Epidemiology and Immunity. PLoS Pathog. 2017;13(1):e1006136.
		2Katayama K, Shirato-Horikoshi H, Kojima S, Kageyama T, Oka T, Hoshino F, et al. Phylogenetic analysis of the complete genome of 18 Norwalk-like viruses. Virology. 2002;299(2):225–39. pmid:12202225.
