# Supplementary material for: Genome-wide analyses of human noroviruses provide insights on evolutionary dynamics and evidence of coexisting viral populations evolving under recombination constraints
Source: PLoS Pathog. 2021 Jul 13;17(7):e1009744. doi: 10.1371/journal.ppat.1009744 (PMC8318288; doi:10.1371/journal.ppat.1009744)
Supplement: S4 Table — (XLSX) [file ppat.1009744.s016.xlsx]

## Sheet: Sheet1
	S4 Table: Nearly-full length norovirus sequences downloaded from GenBank in this study
	Accession number	Strain	Polymerase type	Genotype	Country	Year
	M87661	8FIIa	GI.P1	GI.1	United States	1968
	MH638228	ESP20695	GI.P1	GI.1	United States	2017
	MH638229	BA81265	GI.P1	GI.1	United States	2017
	FJ515294	Leuven	GI.P2	GI.2	Belgium	2003
	KF306212	Jingzhou-2013401	GI.P2	GI.2	China	2013
	L07418	Southampton	GI.P2	GI.2	United Kingdom	1991
	MH218649	NORO_181_09_09_2015	GI.P2	GI.2	United Kingdom	2015
	MH218656	NORO_188_01_10_2015	GI.P2	GI.2	United Kingdom	2015
	MH218720	NORO_79_05_07_2014	GI.P2	GI.2	United Kingdom	2014
	AB187514	Otofuke	GI.P14	GI.3	Japan	1979
	JQ911594	10360	GI.P13	GI.3	Vietnam	2010
	KJ194510	NV_Amsterdam_2_1995	GI.P3	GI.3	Netherlands	1995
	KJ196292	Shimizu-KK2866	GI.P3	GI.3	Japan	2007
	KY934262	0304-19	GI.P3	GI.3	China	2015
	MH218647	NORO_179_03_08_2015	GI.P3	GI.3	United Kingdom	2015
	MH218659	NORO_198_10_11_2015	GI.P3	GI.3	United Kingdom	2015
	MH218664	NORO_206_03_12_2015	GI.P3	GI.3	United Kingdom	2015
	MH218721	NORO_80_24_09_2014	GI.P13	GI.3	United Kingdom	2014
	MH218722	NORO_81_10_10_2014	GI.P3	GI.3	United Kingdom	2014
	MH218723	NORO_82_21_10_2014	GI.P13	GI.3	United Kingdom	2014
	MH218724	NORO_83_31_10_2014	GI.P3	GI.3	United Kingdom	2014
	MH218725	NORO_84_04_11_2014	GI.P3	GI.3	United Kingdom	2014
	MH218726	NORO_85_14_11_2014	GI.P3	GI.3	United Kingdom	2014
	MH218727	NORO_87_18_02_2015	GI.P3	GI.3	United Kingdom	2015
	MH218728	NORO_89_01_04_2015	GI.P3	GI.3	United Kingdom	2015
	MH218729	NORO_90_22_06_2015	GI.P3	GI.3	United Kingdom	2015
	MH218730	NORO_91_26_02_2015	GI.P14	GI.3	United Kingdom	2015
	MK073887	BayCity-0088	GI.P13	GI.3	United States	2016
	MK073892	Nashville-0046	GI.P13	GI.3	United States	2016
	MK073893	Nashville-0047	GI.P13	GI.3	United States	2016
	MN448477	Westport0085	GI.P3	GI.3	United States	2013
	MT031988	CS0048	GI.P3	GI.3	United States	2019
	AB042808	Chiba407	GI.P4	GI.4	Japan	1987
	LN854563	Groningen	GI.P4	GI.4	Netherlands	2011
	MG049693	CYY1	GI.P4	GI.4	Taiwan	2009
	MN938460	33	GI.P4	GI.4	China	2019
	MN938461	34	GI.P4	GI.4	China	2019
	AB039774	SzUG1	GI.P12	GI.5	Japan	1999
	MH443711	Yiwu-CB1	GI.P12	GI.5	China	2018
	AB081723	WUG1	GI.PNA1	GI.6	Japan	2000
	AF093797	BS5-HSS-3	GI.P6	GI.6	Germany	1997
	JQ388274	Kingston-ACT160D	GI.P11	GI.6	Australia	2010
	KP407451	Huzhou-N11	GI.P11	GI.6	China	2008
	LC342057	No20-Saitama-98-17	GI.PNA4	GI.6	Japan	1998
	LC342058	No24-Saitama-98-26	GI.PNA4	GI.6	Japan	1998
	LN854564	Groningen	GI.P11	GI.6	Netherlands	2012
	MK236608	NVRL17W01250	GI.P11	GI.6	Ireland	2016
	MK236609	NVRL17W01252	GI.P11	GI.6	Ireland	2016
	MK236610	NVRL17W01257	GI.P11	GI.6	Ireland	2016
	MK236611	NVRL17W01258	GI.P11	GI.6	Ireland	2016
	MN226991	CA-RGDS-1059	GI.P11	GI.6	United States	2018
	KU311161	OU4	GI.P7	GI.7	Canada	2012
	KX907729	CS5567	GI.P7	GI.7	United States	2011
	KX907730	GA5043	GI.P7	GI.7	United States	2014
	MH130046	Dhaka1882	GI.PNA2	GI.7	Bangladesh	2011
	KJ196298	Nagoya-KY531	GI.P8	GI.8	Japan	2007
	KP407450	Huzhou-N10	GI.P8	GI.8	China	2008
	MK762573	ETR-NV-125	GI.P8	GI.8	Nepal	2014
	KF586507	CAIQ12110628	GI.P9	GI.9	China	2012
	KX907731	SC6350	GI.P9	GI.9	United States	2016
	KJ194507	Amsterdam_3	GII.P37	GII.1	Netherlands	1995
	LN854570	Groningen	GII.P33	GII.1	Netherlands	2014
	MF668937	ITD11-3	GII.P33	GII.1	Indonesia	2015
	MG572182	SDJN170450	GII.P16	GII.1	China	2017
	MH218731	NORO_92_31_01_2015	GII.P33	GII.1	United Kingdom	2015
	MK483908	NS18-A1400	GII.P16	GII.1	Russia	2018
	MK616584	CA-RGDS-1021	GII.P33	GII.1	United States	2018
	MK616585	CA-RGDS-1022	GII.P33	GII.1	United States	2018
	MK753033	Maricopa0357	GII.P16	GII.1	United States	2016
	MK753034	SaltLake0124	GII.P16	GII.1	United States	2017
	U07611	Hawai	GII.P1	GII.1	United States	1971
	AF504671	Vietnam_026	GII.P12	GII.10	Vietnam	1999
	AY237415	Mc37	GII.P12	GII.10	Thailand	2001
	AB039775	Saitama_U1	GII.P12	GII.12	Japan	1997
	AB044366	9912-02F	GII.P12	GII.12	Japan	1999
	AB045603	Gifu96	GII.P12	GII.12	Japan	1996
	GQ845370	StGeorge	GII.P33	GII.12	Australia	2008
	HQ449728	HS210	GII.P33	GII.12	United States	2010
	HQ664990	HS206	GII.P33	GII.12	United States	2010
	JQ613568	NSW004P	GII.P33	GII.12	Australia	2009
	JQ613569	NSW895P	GII.P33	GII.12	Australia	2010
	KC464496	CGMH38	GII.P33	GII.12	Taiwan	2010
	KC464497	CGMH39	GII.P33	GII.12	Taiwan	2010
	KC464498	CGMH40	GII.P33	GII.12	Taiwan	2010
	KC464499	CGMH41	GII.P33	GII.12	Taiwan	2010
	KC464500	CGMH42	GII.P33	GII.12	Taiwan	2010
	KJ196282	Saitama_T15	GII.P12	GII.12	Japan	2001
	KJ196294	Saitama_KU16	GII.P12	GII.12	Japan	2000
	KJ196299	Saitama_T18	GII.P12	GII.12	Japan	2001
	KM198492	30448	GII.P33	GII.12	Vietnam	2010
	KM198503	C2033	GII.P33	GII.12	Vietnam	2010
	LC342059	No35-Saitama-99-1	GII.PNA7	GII.12	Japan	1999
	MK355712	AlbertaEI464	GII.P16	GII.12	Canada	2018
	MK355713	AlbertaEI482	GII.P16	GII.12	Canada	2018
	MK616558	CA-RGDS-1017	GII.P16	GII.12	United States	2018
	MK616559	CA-RGDS-1018	GII.P16	GII.12	United States	2018
	MK616560	CA-RGDS-1019	GII.P16	GII.12	United States	2018
	MK616561	CA-RGDS-1020	GII.P16	GII.12	United States	2018
	MK753036	SanDiego0142	GII.P16	GII.12	United States	2017
	MK754445	Somerset0204	GII.P16	GII.12	United States	2017
	MK754447	Baltimore0213	GII.P16	GII.12	United States	2018
	MK762627	Douglas0168	GII.P16	GII.12	United States	2017
	MK764041	Cambria0311	GII.P16	GII.12	United States	2018
	KJ196276	Saitama_T80	GII.P12	GII.13	Japan	2002
	KM036380	13-BA-1	GII.P16	GII.13	Taiwan	2013
	KY210920	NS16-A397	GII.P16	GII.13	Russia	2016
	KY947548	Carlsbad4246	GII.P16	GII.13	United States	2016
	MG892908	NS17-A1008	GII.P16	GII.13	Russia	2017
	MH218651	NORO_183_23_09_2015	GII.P21	GII.13	United Kingdom	2015
	MH608287	CMRHP59	GII.P16	GII.13	Cameroon	2014
	MH702263	ETR-NV-113	GII.P21	GII.13	Bhutan	2014
	MH702276	ETR-NV-189	GII.P16	GII.13	Bhutan	2013
	MH702277	ETR-NV-195	GII.P16	GII.13	Bhutan	2013
	MH702283	ETR-NV-312	GII.P16	GII.13	Bhutan	2014
	MK752946	Brown0733	GII.P16	GII.13	United States	2015
	MK752947	Winnebago0598	GII.P16	GII.13	United States	2014
	MK753008	Multnomah0890	GII.P16	GII.13	United States	2013
	MK753009	Polk0892	GII.P16	GII.13	United States	2013
	MK753010	Marion0901	GII.P16	GII.13	United States	2014
	MK753020	HoodRiver0913	GII.P16	GII.13	United States	2014
	MK754443	Washington0967	GII.P16	GII.13	United States	2014
	MK762559	Bayamon0177	GII.P16	GII.13	Puerto Rico	2014
	MK762560	Bayamon0178	GII.P16	GII.13	Puerto Rico	2014
	MK762565	CS0004	GII.P16	GII.13	United States	2016
	MK762745	Texas0842	GII.P16	GII.13	United States	2015
	MK764014	Allegan0877	GII.P16	GII.13	United States	2015
	MK775031	Butler0349	GII.P16	GII.13	United States	2018
	MN394543	35	GII.P21	GII.13	China	2019
	MN394545	37	GII.P21	GII.13	China	2019
	EF670650	50106	GII.P7	GII.14	China	2006
	GU017903	8553_Maizuru	GII.P7	GII.14	Japan	2008
	KJ196278	Sendai_YG99	GII.P7	GII.14	Japan	2007
	KJ196297	Fukuoka_KK282	GII.P7	GII.14	Japan	2007
	MK588004	RGDS-1012	GII.P7	GII.14	United States	2017
	MK641589	CA-RGDS-1023	GII.P7	GII.14	United States	2018
	AY772730	Neustrelitz260	GII.P16	GII.16	Germany	2000
	GU292831	Nsk-410	GII.P16	GII.16	Russia	2005
	KF920739	Nsk-N4740	GII.P16	GII.16	Russia	2012
	MN447470	US0366	GII.P16	GII.16	United States	2008
	MN447471	US0367	GII.P16	GII.16	United States	2008
	AB983218	Kawasaki323	GII.P17	GII.17	Japan	2014
	KC597139	C142	GII.PCNA	GII.17	French Guiana	1978
	KJ196286	SaitamaT87	GII.P16	GII.17	Japan	2002
	KP998539	CUHK-NS-463	GII.P17	GII.17	Hong Kong	2014
	KR020503	41621	GII.P17	GII.17	China	2014
	KR083017	Gaithersburg	GII.P17	GII.17	United States	2014
	KR154230	CGMH69	GII.P17	GII.17	Taiwan	2015
	KR154231	CGMH70	GII.P17	GII.17	Taiwan	2015
	KT253245	ZHITHC-12	GII.P17	GII.17	China	2015
	KT326180	CUHK-NS-405	GII.P17	GII.17	Hong Kong	2014
	KT326181	CUHK-NS-649	GII.P17	GII.17	Hong Kong	2015
	KT326182	CUHK-NS-667	GII.P17	GII.17	Hong Kong	2015
	KT380915	142700	GII.P17	GII.17	China	2014
	KT589391	CUHK-NS-682	GII.P31	GII.17	Hong Kong	2015
	KT780394	CUHK-NS-469	GII.P17	GII.17	Hong Kong	2014
	KT780395	CUHK-NS-482	GII.P17	GII.17	Hong Kong	2014
	KT780396	CUHK-NS-492	GII.P17	GII.17	Hong Kong	2014
	KT780397	CUHK-NS-494	GII.P17	GII.17	Hong Kong	2014
	KT780398	CUHK-NS-500	GII.P17	GII.17	Hong Kong	2014
	KT780399	CUHK-NS-502	GII.P17	GII.17	Hong Kong	2014
	KT780400	CUHK-NS-511	GII.P17	GII.17	Hong Kong	2015
	KT780401	CUHK-NS-517	GII.P17	GII.17	Hong Kong	2015
	KT780402	CUHK-NS-549	GII.P17	GII.17	Hong Kong	2015
	KT780403	CUHK-NS-574	GII.P17	GII.17	Hong Kong	2015
	KT780404	CUHK-NS-582	GII.P17	GII.17	Hong Kong	2015
	KT780405	CUHK-NS-599	GII.P17	GII.17	Hong Kong	2015
	KT780406	CUHK-NS-600	GII.P17	GII.17	Hong Kong	2015
	KT780407	CUHK-NS-603	GII.P17	GII.17	Hong Kong	2015
	KT780408	CUHK-NS-627	GII.P17	GII.17	Hong Kong	2015
	KT780409	CUHK-NS-636	GII.P17	GII.17	Hong Kong	2015
	KT780410	CUHK-NS-637	GII.P17	GII.17	Hong Kong	2015
	KT780411	CUHK-NS-643	GII.P17	GII.17	Hong Kong	2015
	KT780412	CUHK-NS-647	GII.P17	GII.17	Hong Kong	2015
	KT780413	CUHK-NS-653	GII.P17	GII.17	Hong Kong	2015
	KT780414	CUHK-NS-655	GII.P17	GII.17	Hong Kong	2015
	KT780415	CUHK-NS-656	GII.P17	GII.17	Hong Kong	2015
	KT780416	CUHK-NS-657	GII.P17	GII.17	Hong Kong	2015
	KT970370	GZ2014-L313	GII.P17	GII.17	China	2014
	KT970371	GZ2015-L324	GII.P17	GII.17	China	2015
	KT970372	GZ2015-L325	GII.P17	GII.17	China	2015
	KT970373	GZ2015-L337	GII.P17	GII.17	China	2015
	KT970374	GZ2015-L339	GII.P17	GII.17	China	2015
	KT970375	GZ2015-L340	GII.P17	GII.17	China	2015
	KT970376	GZ2015-L343	GII.P17	GII.17	China	2015
	KT970377	GZ2015-L362	GII.P17	GII.17	China	2015
	KT992785	HN01	GII.P17	GII.17	China	2015
	KT992786	HN02	GII.P17	GII.17	China	2015
	KT992787	HN03	GII.P17	GII.17	China	2015
	KT992788	HN04	GII.P17	GII.17	China	2015
	KT992789	HN05	GII.P17	GII.17	China	2015
	KT992790	HNkaohao	GII.P17	GII.17	China	2015
	KU557783	35-0584	GII.P17	GII.17	China	2015
	KU557784	35-0585	GII.P17	GII.17	China	2015
	KU557785	1085	GII.P17	GII.17	China	2014
	KU557786	1711	GII.P17	GII.17	China	2014
	KU557787	18-1712	GII.P17	GII.17	China	2014
	KU557788	2238	GII.P17	GII.17	China	2013
	KU557790	1548	GII.P17	GII.17	China	2014
	KU561248	CUHK-NS-613	GII.P17	GII.17	Hong Kong	2015
	KU561249	CUHK-NS-616	GII.P17	GII.17	Hong Kong	2015
	KU561250	CAU-55	GII.P17	GII.17	South Korea	2013
	KU561251	CAU-85	GII.P17	GII.17	South Korea	2013
	KU561252	CAU-192	GII.P17	GII.17	South Korea	2014
	KU561253	CAU-265	GII.P17	GII.17	South Korea	2014
	KU561254	CAU-267	GII.P17	GII.17	South Korea	2015
	KU561255	CAU-283	GII.P17	GII.17	South Korea	2015
	KU561256	CAU-289	GII.P17	GII.17	South Korea	2015
	KU757046	13010141	GII.P17	GII.17	China	2013
	KU757047	1401084	GII.P17	GII.17	China	2014
	KU757048	1402047	GII.P17	GII.17	China	2014
	KU757049	1401169	GII.P17	GII.17	China	2014
	KU757050	1401184	GII.P17	GII.17	China	2014
	KU757051	FX141210-5	GII.P17	GII.17	China	2014
	KU757052	FX141226-31	GII.P17	GII.17	China	2014
	KY392867	LVCA_24606	GII.P17	GII.17	Brazil	2015
	KY392868	LVCA_24785	GII.P17	GII.17	Brazil	2015
	KY905330	NSW9428	GII.P17	GII.17	Australia	2016
	KY905332	NSW543Q	GII.P17	GII.17	Australia	2015
	LC037415	Kawasaki308	GII.P17	GII.17	Japan	2015
	LC043139	Nagano7-1	GII.P17	GII.17	Japan	2014
	LC043167	Saitama5203	GII.P17	GII.17	Japan	2013
	LC043168	Saitama5309	GII.P17	GII.17	Japan	2013
	LC043305	Nagano8-1	GII.P17	GII.17	Japan	2014
	LC258403	Tokyo330021	GII.P17	GII.17	Japan	2017
	LC369214	AO-8	GII.P17	GII.17	Japan	2014
	LC369215	GU-55	GII.P17	GII.17	Japan	2015
	LC369216	GU-56	GII.P17	GII.17	Japan	2015
	LC369217	GU-57	GII.P17	GII.17	Japan	2015
	LC369218	GU-58	GII.P17	GII.17	Japan	2015
	LC369219	GU-59	GII.P17	GII.17	Japan	2015
	LC369220	GU-60	GII.P17	GII.17	Japan	2015
	LC369221	GU-69	GII.P17	GII.17	Japan	2015
	LC369222	HI-78	GII.P17	GII.17	Japan	2015
	LC369224	HI-80	GII.P17	GII.17	Japan	2015
	LC369225	HI-82	GII.P17	GII.17	Japan	2015
	LC369227	KA-67	GII.P17	GII.17	Japan	2015
	LC369228	MI-77	GII.P17	GII.17	Japan	2014
	LC369229	MI-79	GII.P17	GII.17	Japan	2014
	LC369230	MI-80	GII.P17	GII.17	Japan	2014
	LC369231	MI-81	GII.P17	GII.17	Japan	2015
	LC369232	MI-83	GII.P17	GII.17	Japan	2015
	LC369233	MI-84	GII.P17	GII.17	Japan	2015
	LC369234	MI-85	GII.P17	GII.17	Japan	2015
	LC369235	MI-86	GII.P17	GII.17	Japan	2015
	LC369236	MI-87	GII.P17	GII.17	Japan	2015
	LC369237	MI-88	GII.P17	GII.17	Japan	2015
	LC369238	MI-89	GII.P17	GII.17	Japan	2015
	LC369239	MI-90	GII.P17	GII.17	Japan	2015
	LC369240	MI-91	GII.P17	GII.17	Japan	2015
	LC369241	MI-92	GII.P17	GII.17	Japan	2015
	LC369242	MI-93	GII.P17	GII.17	Japan	2015
	LC369243	MI-94	GII.P17	GII.17	Japan	2015
	LC369244	SA-116	GII.P17	GII.17	Japan	2016
	LC369245	SA-145	GII.P17	GII.17	Japan	2015
	LC369246	SA-146	GII.P17	GII.17	Japan	2015
	LC369247	SA-148	GII.P17	GII.17	Japan	2015
	LC369248	SA-149	GII.P17	GII.17	Japan	2015
	LC369249	SA-150	GII.P17	GII.17	Japan	2015
	LC369251	SA-164	GII.P17	GII.17	Japan	2015
	LC369252	SA-165	GII.P17	GII.17	Japan	2015
	LC369253	SA-172	GII.P17	GII.17	Japan	2015
	LC369254	TO-144	GII.P17	GII.17	Japan	2015
	LC369255	TO-146	GII.P17	GII.17	Japan	2015
	LC369256	TO-147	GII.P17	GII.17	Japan	2015
	LC369257	TO-148	GII.P17	GII.17	Japan	2015
	LC369258	SA-169	GII.P17	GII.17	Japan	2015
	MF421538	WH2017-36	GII.P17	GII.17	China	2017
	MF421539	WH2017-153	GII.P17	GII.17	China	2017
	MF421540	WH2017-156	GII.P17	GII.17	China	2017
	MF421541	WH2017-162	GII.P17	GII.17	China	2017
	MF421542	WH2017-170	GII.P17	GII.17	China	2017
	MG692610	NS2014603	GII.P17	GII.17	China	2014
	MH218591	NORO_121_30	GII.P16	GII.17	United Kingdom	2014
	MH218689	NORO_231_20	GII.P17	GII.17	United Kingdom	2016
	MH608288	25747-LVCA	GII.P17	GII.17	Brazil	2016
	MH638230	25744-LVCA	GII.P17	GII.17	Brazil	2016
	MH746922	25449-SC-LVCA	GII.P17	GII.17	Brazil	2016
	MH746923	25743-MG-LVCA	GII.P17	GII.17	Brazil	2016
	MH746924	25745-MG-LVCA	GII.P17	GII.17	Brazil	2016
	MH746925	25746-MG-LVCA	GII.P17	GII.17	Brazil	2016
	MH747479	24928-SC-LVCA	GII.P17	GII.17	Brazil	2015
	MH747480	24933-RS-LVCA	GII.P17	GII.17	Brazil	2015
	MH747481	25060-RS-LVCA	GII.P17	GII.17	Brazil	2015
	MH747482	25066-RS-LVCA	GII.P17	GII.17	Brazil	2015
	MH890538	24936-RS-LVCA	GII.P17	GII.17	Brazil	2015
	MH890539	25067-RS-LVCA	GII.P17	GII.17	Brazil	2015
	MH997861	24785-SC-LVCA	GII.P17	GII.17	Brazil	2015
	MK282256	CMC-01	GII.P17	GII.17	South Korea	2013
	MK282257	CMC-02	GII.P17	GII.17	South Korea	2013
	MK282258	CMC-03	GII.P17	GII.17	South Korea	2013
	MK789431	3351	GII.P17	GII.17	Spain	2015
	MK789432	3587	GII.P17	GII.17	Spain	2017
	MK789433	3618	GII.P17	GII.17	Spain	2017
	MK907800	G19_036	GII.P17	GII.17	France	2018
	MK907801	G19_037	GII.P17	GII.17	France	2018
	MN394546	38	GII.P17	GII.17	China	2019
	MN853414	NS15217	GII.P17	GII.17	China	2015
	MN960578	SCD1042	GII.P17	GII.17	China	2018
	AY134748	SnowMountain	GII.P30	GII.2	United States	1976
	DQ366347	OsakaNI	GII.P40	GII.2	Japan	2004
	DQ456824	MK04	GII.P2	GII.2	Japan	2004
	JX846925	KL109	GII.P30	GII.2	Malaysia	1978
	KJ407074	HS255	GII.P16	GII.2	United States	2011
	KY421121	JS1208	GII.P16	GII.2	China	2016
	KY421122	BJSMQ	GII.P16	GII.2	China	2016
	KY771081	CUHK-NS-1082	GII.P16	GII.2	Hong Kong	2016
	KY865306	Santa_Rosa_1764	GII.P16	GII.2	United States	2016
	KY865307	Nashville_2122	GII.P16	GII.2	United States	2016
	KY905336	QLDB411	GII.P16	GII.2	Australia	2016
	KY905337	QLDB512	GII.P16	GII.2	Australia	2016
	KY905338	QLDB614	GII.P16	GII.2	Australia	2016
	LC145786	Akita8	GII.P16	GII.2	Japan	2012
	LC145787	Miyagi1	GII.P16	GII.2	Japan	2012
	LC145788	Niigata5	GII.P16	GII.2	Japan	2012
	LC145789	Fukui1	GII.P16	GII.2	Japan	2012
	LC145790	Fukui2	GII.P16	GII.2	Japan	2012
	LC145791	Saitama4	GII.P16	GII.2	Japan	2012
	LC145792	Saitama5	GII.P16	GII.2	Japan	2012
	LC145793	Osakacity5	GII.P16	GII.2	Japan	2012
	LC145794	Hiroshimacity2	GII.P16	GII.2	Japan	2012
	LC145795	Hiroshimacity1	GII.P16	GII.2	Japan	2012
	LC145796	Ehime1	GII.P16	GII.2	Japan	2012
	LC145797	Ehime2	GII.P16	GII.2	Japan	2012
	LC145798	Aomori7	GII.P16	GII.2	Japan	2014
	LC145799	Akita7	GII.P16	GII.2	Japan	2014
	LC145800	Akita8	GII.P16	GII.2	Japan	2014
	LC145801	Miyagi2	GII.P16	GII.2	Japan	2014
	LC145802	Osaka4	GII.P16	GII.2	Japan	2014
	LC145803	Osaka5	GII.P16	GII.2	Japan	2014
	LC145804	Hiroshima6	GII.P16	GII.2	Japan	2014
	LC145805	Hiroshimacity5	GII.P16	GII.2	Japan	2014
	LC145806	Hiroshimacity6	GII.P16	GII.2	Japan	2014
	LC145807	Ehime4	GII.P16	GII.2	Japan	2014
	LC145808	Ehime5	GII.P16	GII.2	Japan	2014
	LC209431	Tochigi-46	GII.P16	GII.2	Japan	2013
	LC209432	Tochigi-30	GII.P16	GII.2	Japan	2012
	LC209433	Tochigi-26	GII.P16	GII.2	Japan	2012
	LC209434	Tochigi-17	GII.P16	GII.2	Japan	2014
	LC209435	Tochigi-92	GII.P12	GII.2	Japan	2004
	LC209436	Tochigi-85	GII.P2	GII.2	Japan	2004
	LC209437	Tochigi-87	GII.P2	GII.2	Japan	2004
	LC209438	Tochigi-86	GII.P2	GII.2	Japan	2004
	LC209439	Saitama-127	GII.P31	GII.2	Japan	2014
	LC209440	Saitama-169	GII.P2	GII.2	Japan	2015
	LC209441	Saitama-126	GII.P16	GII.2	Japan	2014
	LC209444	Saitama-123	GII.P16	GII.2	Japan	2013
	LC209445	Saitama-122	GII.P16	GII.2	Japan	2012
	LC209446	Saitama-121	GII.P16	GII.2	Japan	2012
	LC209447	Saitama-51	GII.P16	GII.2	Japan	2011
	LC209448	Osaka-9	GII.P16	GII.2	Japan	2011
	LC209449	Osaka-26	GII.P16	GII.2	Japan	2011
	LC209450	Osaka-225	GII.P16	GII.2	Japan	2014
	LC209451	Osaka-18	GII.P16	GII.2	Japan	2011
	LC209452	Osaka-038	GII.P16	GII.2	Japan	2011
	LC209453	Osaka-023	GII.P16	GII.2	Japan	2011
	LC209454	Osaka-019	GII.P16	GII.2	Japan	2010
	LC209455	Miyagi-8	GII.P16	GII.2	Japan	2013
	LC209456	Miyagi-7	GII.P16	GII.2	Japan	2013
	LC209457	Miyagi-63	GII.P2	GII.2	Japan	2015
	LC209458	Kanagawa-52	GII.P16	GII.2	Japan	2014
	LC209459	Kanagawa-51	GII.P16	GII.2	Japan	2010
	LC209460	Kanagawa-50	GII.P16	GII.2	Japan	2010
	LC209461	Kanagawa-49	GII.P16	GII.2	Japan	2009
	LC209462	Hokkaido-14	GII.P2	GII.2	Japan	2006
	LC209463	Hokkaido-15	GII.P2	GII.2	Japan	2008
	LC209464	Hokkaido-13	GII.P2	GII.2	Japan	2004
	LC209465	Hokkaido-16	GII.P2	GII.2	Japan	2010
	LC209466	Hokkaido-18	GII.P16	GII.2	Japan	2012
	LC209467	Hokkaido-17	GII.P16	GII.2	Japan	2011
	LC209469	Yamaguchi-014	GII.P2	GII.2	Japan	2014
	LC209470	Hiroshima-30	GII.P16	GII.2	Japan	2014
	LC209471	Hiroshima-26	GII.P16	GII.2	Japan	2011
	LC209472	Hiroshima-18	GII.P2	GII.2	Japan	2010
	LC209473	Hiroshima-19	GII.P2	GII.2	Japan	2010
	LC209474	Hiroshima-17	GII.P2	GII.2	Japan	2010
	LC209475	Ehime-9	GII.P16	GII.2	Japan	2013
	LC209476	Ehime-8	GII.P16	GII.2	Japan	2013
	LC209477	Ehime-6	GII.P16	GII.2	Japan	2013
	LC209478	Ehime-46	GII.P16	GII.2	Japan	2012
	LC209479	Ehime-45	GII.P16	GII.2	Japan	2011
	LC209480	Ehime-44	GII.P16	GII.2	Japan	2010
	LC209481	Ehime-43	GII.P16	GII.2	Japan	2010
	LC228948	Osaka246	GII.P16	GII.2	Japan	2014
	MF167650	JSCZ201703-19	GII.P16	GII.2	China	2017
	MF167651	JSCZ201703-22	GII.P16	GII.2	China	2017
	MF167652	JSWX201703-10	GII.P16	GII.2	China	2017
	MF405169	HenrytonSP17	GII.P32	GII.2	United States	1971
	MF802551	120952	GII.P16	GII.2	China	2016
	MG745985	GZ60	GII.P16	GII.2	China	2017
	MG745986	GZ72	GII.P16	GII.2	China	2017
	MG745987	GZ78	GII.P16	GII.2	China	2017
	MG745988	GZ1519	GII.P16	GII.2	China	2017
	MG745989	GZ1520	GII.P16	GII.2	China	2017
	MG745990	GZ1528	GII.P16	GII.2	China	2017
	MG745991	GZ1619	GII.P16	GII.2	China	2017
	MG745992	GZ1621	GII.P16	GII.2	China	2017
	MG745993	GZ2043	GII.P16	GII.2	China	2017
	MG745994	GZ2113	GII.P16	GII.2	China	2017
	MG745995	GZ28487	GII.P16	GII.2	China	2016
	MG745996	GZ28491	GII.P16	GII.2	China	2016
	MG745997	GZ28577	GII.P16	GII.2	China	2016
	MG745998	GZ28587	GII.P16	GII.2	China	2016
	MG745999	GZ28626	GII.P16	GII.2	China	2016
	MG746000	GZ29003	GII.P16	GII.2	China	2016
	MG746001	JSNJ12108	GII.P16	GII.2	China	2016
	MG746002	JSNJ121057	GII.P16	GII.2	China	2016
	MG746003	FJ16235606	GII.P16	GII.2	China	2016
	MG746004	FJ16235609	GII.P16	GII.2	China	2016
	MG746005	BJSYL53	GII.P16	GII.2	China	2017
	MG746006	BJSYL75	GII.P16	GII.2	China	2017
	MG746007	CQ006	GII.P16	GII.2	China	2017
	MG746008	CQ031	GII.P16	GII.2	China	2016
	MG746009	CQ035	GII.P16	GII.2	China	2016
	MG746010	BJHDG3	GII.P16	GII.2	China	2016
	MG746011	GX170034-1	GII.P16	GII.2	China	2017
	MG746012	GX170034-4	GII.P16	GII.2	China	2017
	MG746013	GZ24140	GII.P16	GII.2	China	2016
	MG746014	GZ24890	GII.P16	GII.2	China	2016
	MG746015	GZ27188	GII.P16	GII.2	China	2016
	MG746016	HNCD2701	GII.P16	GII.2	China	2016
	MG746017	HNCD7	GII.P16	GII.2	China	2016
	MG746018	JNCH4	GII.P16	GII.2	China	2017
	MG746019	JNCH8	GII.P16	GII.2	China	2017
	MG746020	JN-II8	GII.P16	GII.2	China	2017
	MG746021	JSWXJINYQ	GII.P16	GII.2	China	2017
	MG746022	JSYZ25	GII.P16	GII.2	China	2017
	MG746023	JSYZ35	GII.P16	GII.2	China	2017
	MG746024	HNLD01	GII.P16	GII.2	China	2017
	MG746025	LNDL00401	GII.P16	GII.2	China	2017
	MG746026	LNLY502	GII.P16	GII.2	China	2017
	MG746027	CQ1	GII.P16	GII.2	China	2016
	MG746028	CQ5	GII.P16	GII.2	China	2016
	MG746029	SC1	GII.P16	GII.2	China	2016
	MG746030	SHDJN30	GII.P16	GII.2	China	2017
	MG746031	LNSY3	GII.P16	GII.2	China	2017
	MG746032	SZ45	GII.P16	GII.2	China	2017
	MG746033	SZ123	GII.P16	GII.2	China	2016
	MG746034	SZ127	GII.P16	GII.2	China	2017
	MG746035	SZ136	GII.P16	GII.2	China	2016
	MG746036	SZ190	GII.P16	GII.2	China	2016
	MG746037	SZ205	GII.P16	GII.2	China	2016
	MG746038	SZ325	GII.P16	GII.2	China	2016
	MG746039	HNXT01	GII.P16	GII.2	China	2017
	MG746040	BJHD1608Y123	GII.P16	GII.2	China	2016
	MG746041	BJFT359	GII.P16	GII.2	China	2017
	MG746042	BJFT385	GII.P16	GII.2	China	2017
	MG746043	BJFT463	GII.P16	GII.2	China	2017
	MG746044	BJFT640	GII.P16	GII.2	China	2017
	MG746045	BJFT694	GII.P16	GII.2	China	2017
	MG892974	NS17-A991	GII.P16	GII.2	Russia	2017
	MH041321	M1708Y217	GII.P16	GII.2	China	2017
	MH041322	M1714Y100	GII.P16	GII.2	China	2017
	MH218655	NORO_187_01_10_2015	GII.P2	GII.2	United Kingdom	2015
	MH218657	NORO_196_18_10_2015	GII.P31	GII.2	United Kingdom	2015
	MH218697	NORO_34-7_30_10_2015	GII.P31	GII.2	United Kingdom	2015
	MH218733	NORO_94_23_10_2014	GII.P31	GII.2	United Kingdom	2014
	MH218734	NORO_95_25_01_2015	GII.P2	GII.2	United Kingdom	2015
	MH218735	NORO_96_09_03_2015	GII.P2	GII.2	United Kingdom	2015
	MH218736	NORO_97_02_05_2015	GII.P2	GII.2	United Kingdom	2015
	MH218737	NORO_98_16_06_2015	GII.P2	GII.2	United Kingdom	2015
	MH260478	STMB	GII.P16	GII.2	United States	2017
	MH260493	ST251	GII.P16	GII.2	United States	2017
	MH260500	ST152	GII.P16	GII.2	United States	2017
	MH260501	ST136	GII.P16	GII.2	United States	2017
	MH260509	ST97	GII.P16	GII.2	United States	2017
	MH321825	ZhouShan55	GII.P16	GII.2	China	2017
	MH702265	ETR-NV-121	GII.P2	GII.2	Nepal	2014
	MH979229	CGMH1420	GII.P16	GII.2	Taiwan	2018
	MK340748	SanFrancisco-RGDS-1007	GII.P16	GII.2	United States	2017
	MK590972	RGDS-2017-1013	GII.P16	GII.2	United States	2017
	MK590973	RGDS-2017-1014	GII.P16	GII.2	United States	2017
	MK590974	RGDS-2017-1015	GII.P16	GII.2	United States	2017
	MK614124	SZ2017184	GII.P16	GII.2	China	2017
	MK614125	SZ2017203	GII.P16	GII.2	China	2017
	MK614126	SZ2017211	GII.P16	GII.2	China	2017
	MK614127	SZ2017223	GII.P16	GII.2	China	2017
	MK614128	SZ2017252	GII.P16	GII.2	China	2017
	MK614129	SZ2017278	GII.P16	GII.2	China	2017
	MK614130	SZ2018028	GII.P16	GII.2	China	2018
	MK614131	SZ2018039	GII.P16	GII.2	China	2018
	MK614132	SZ2018046	GII.P16	GII.2	China	2018
	MK614133	SZ2018068	GII.P16	GII.2	China	2018
	MK614134	SZ2018069	GII.P16	GII.2	China	2018
	MK614135	SZ2018097	GII.P16	GII.2	China	2018
	MK614136	SZ2018122	GII.P16	GII.2	China	2018
	MK614137	SZ2018139	GII.P16	GII.2	China	2018
	MK729086	GZ2015-L335	GII.P2	GII.2	China	2015
	MK752935	Polk0461	GII.P16	GII.2	United States	2018
	MK752939	Pierce0448	GII.P16	GII.2	United States	2017
	MK752940	LaCrosse0445	GII.P16	GII.2	United States	2017
	MK752941	BlackHawk0455	GII.P16	GII.2	United States	2017
	MK752944	Ozaukee0713	GII.P2	GII.2	United States	2015
	MK752945	Dane0589	GII.P2	GII.2	United States	2015
	MK752949	Rock0558	GII.P16	GII.2	United States	2013
	MK753007	Washington0526	GII.P2	GII.2	United States	2016
	MK753011	Yamhill0931	GII.P2	GII.2	United States	2015
	MK753012	Douglas0940	GII.P2	GII.2	United States	2016
	MK753013	Clackamas0943	GII.P2	GII.2	United States	2016
	MK753014	Marion0945	GII.P2	GII.2	United States	2016
	MK753015	Lane0946	GII.P2	GII.2	United States	2016
	MK753016	Linn0365	GII.P16	GII.2	United States	2017
	MK753021	Oregon0431	GII.P16	GII.2	United States	2017
	MK753031	Yolo0348	GII.P2	GII.2	United States	2016
	MK753035	Washington0353	GII.P16	GII.2	United States	2016
	MK762625	Jackson6754	GII.P16	GII.2	United States	2017
	MK762626	KenaiPeninsula0430	GII.P16	GII.2	United States	2014
	MK762628	Ada0178	GII.P2	GII.2	United States	2018
	MK762631	Pinellas0160	GII.P16	GII.2	United States	2017
	MK762633	NewYork0199	GII.P16	GII.2	United States	2017
	MK762634	Chittenden0425	GII.P16	GII.2	United States	2017
	MK762641	Davidson0488	GII.P16	GII.2	United States	2016
	MK764017	Osceola0226	GII.P16	GII.2	United States	2017
	MK764022	Hanover0423	GII.P16	GII.2	United States	2018
	MK764039	Cambria0298	GII.P2	GII.2	United States	2016
	MK764040	Cambria0299	GII.P2	GII.2	United States	2016
	MK764042	Nassau0300	GII.P16	GII.2	United States	2016
	MK764043	Nassau0301	GII.P16	GII.2	United States	2016
	MK773571	CS0003	GII.P16	GII.2	United States	2018
	MK773580	Mecklenburg0359	GII.P16	GII.2	United States	2016
	MK773581	Mecklenburg0360	GII.P16	GII.2	United States	2016
	MK773582	Mecklenburg0362	GII.P16	GII.2	United States	2016
	MK773583	Mecklenburg0363	GII.P16	GII.2	United States	2016
	MK773587	Hennepin0273	GII.P16	GII.2	United States	2017
	MK775028	Summit0246	GII.P2	GII.2	United States	2014
	MK775029	Richland0514	GII.P2	GII.2	United States	2016
	MK775030	Lake0345	GII.P16	GII.2	United States	2017
	MK789430	3453	GII.P2	GII.2	Spain	2016
	MN394542	34	GII.P16	GII.2	China	2019
	MN394544	36	GII.P16	GII.2	China	2019
	MN493873	CA-RGDS-1075	GII.P16	GII.2	United States	2017
	EU424333	Leverkusen267	GII.P20	GII.20	Germany	2009
	KJ196284	YO284	GII.P21	GII.21	Japan	2007
	KX079488	JW	GII.P21	GII.21	South Korea	2015
	MH702278	ETR-NV-207	GII.P21	GII.21	Bhutan	2013
	MH702281	ETR-NV-256	GII.P21	GII.21	Bhutan	2012
	MH702282	ETR-NV-293	GII.P21	GII.21	Bhutan	2014
	MH702285	ETR-NV-365	GII.P21	GII.21	Cambodia	2015
	AB083780	YURI	GII.P22	GII.22	Japan	2003
	MG495082	Dhaka1940	GII.PNA5	GII.22	Bangladesh	2012
	KR232647	Quininde1906	GII.P23	GII.23	Ecuador	2011
	KY496328	PE1848	GII.P23	GII.23	Peru	2010
	MG495080	Loreto6422	GII.P23	GII.23	Peru	2011
	MG551869	Guatemala_City3872	GII.P23	GII.23	Guatemala	2012
	MN453358	Loreto5841	GII.P23	GII.23	Peru	2011
	MG495081	Loreto6424	GII.P24	GII.24	Peru	2014
	MG495084	EdenPrairie5457	GII.P24	GII.24	United States	2013
	MG495085	EdenPrairie5458	GII.P24	GII.24	United States	2013
	MN453359	Loreto7940	GII.P24	GII.24	Peru	2013
	MG495083	Dhaka1928	GII.P25	GII.25	Bangladesh	2012
	KU306738	Leon4509	GII.P26	GII.26	Nicaragua	2005
	MG495077	Loreto0959	GII.P27	GII.27	Peru	2012
	MG495078	Loreto1041	GII.P27	GII.27	Peru	2012
	AB039781	Saitama_U18	GII.P3	GII.3	Japan	1998
	AB039782	Saitama_U201	GII.P3	GII.3	Japan	1998
	AB365435	TCH04-577	GII.P21	GII.3	United States	2004
	EU921389	PC52	GII.P21	GII.3	India	2007
	GU980585	CBNU1	GII.P12	GII.3	South Korea	2006
	GU991355	SH312	GII.P12	GII.3	China	2009
	JX846924	HK71	GII.P41	GII.3	Hong Kong	1978
	KF306213	Jingzhou	GII.P12	GII.3	China	2013
	KF895841	S12-31	GII.P16	GII.3	Russia	2012
	KF944110	Nsk-N1659	GII.P16	GII.3	Russia	2011
	KF944111	Nsk-N1648	GII.P16	GII.3	Russia	2011
	KJ194500	NV_Amsterdam_1_1995	GII.P3	GII.3	Netherlands	1995
	KJ194504	NV_Amsterdam_1994	GII.P3	GII.3	Netherlands	1995
	KM198484	30212	GII.P21	GII.3	Vietnam	2009
	KM198493	30468	GII.P21	GII.3	Vietnam	2010
	KM198496	20419	GII.P21	GII.3	Vietnam	2010
	KM198500	C2H-20	GII.P21	GII.3	Vietnam	2011
	KM198509	20479	GII.P21	GII.3	Vietnam	2010
	KM198511	C2H-24	GII.P21	GII.3	Vietnam	2011
	KM198528	C2H-25	GII.P21	GII.3	Vietnam	2011
	KM198529	C2H-27	GII.P21	GII.3	Vietnam	2011
	KM198547	C2H-47	GII.P21	GII.3	Vietnam	2011
	KM198554	C2H-48	GII.P21	GII.3	Vietnam	2011
	KM198561	30303	GII.P21	GII.3	Vietnam	2009
	KM198563	C2365	GII.P21	GII.3	Vietnam	2010
	KM198572	20370	GII.P21	GII.3	Vietnam	2010
	KM198573	C2H-45	GII.P21	GII.3	Vietnam	2011
	KM198583	20493	GII.P21	GII.3	Vietnam	2010
	KM198586	30400	GII.P21	GII.3	Vietnam	2010
	KM198590	C2H-39	GII.P21	GII.3	Vietnam	2011
	KT779557	O1370	GII.P16	GII.3	Russia	2012
	KY348697	GZ2013-L20	GII.P12	GII.3	China	2013
	KY348698	GZ2014-L304	GII.P12	GII.3	China	2014
	KY442319	ShippensburgB24	GII.P41	GII.3	United States	1972
	KY442320	ShippensburgC2	GII.P41	GII.3	United States	1972
	KY887597	NOR-2604	GII.P16	GII.3	United Kingdom	2016
	KY887598	NOR-2610	GII.P16	GII.3	United Kingdom	2016
	KY887606	NOR-2598	GII.P16	GII.3	United Kingdom	2016
	KY905334	QLDB207	GII.P12	GII.3	Australia	2016
	LN854569	Groningen	GII.P21	GII.3	Netherlands	2014
	MG601446	HNZZ0953	GII.P12	GII.3	China	2015
	MG601447	HNZZ0909	GII.P12	GII.3	China	2015
	MG892946	NS17-A843	GII.P16	GII.3	Russia	2017
	MG892953	NS17-A1029	GII.P16	GII.3	Russia	2017
	MH218570	NORO_100_30_06_2014	GII.P21	GII.3	United Kingdom	2014
	MH218571	NORO_101_30_06_2014	GII.P21	GII.3	United Kingdom	2014
	MH218572	NORO_102_02_07_2014	GII.P21	GII.3	United Kingdom	2014
	MH218573	NORO_103-1_07_07_2014	GII.P21	GII.3	United Kingdom	2014
	MH218574	NORO_104_07_07_2014	GII.P21	GII.3	United Kingdom	2014
	MH218575	NORO_105_05_07_2014	GII.P21	GII.3	United Kingdom	2014
	MH218576	NORO_106_10_07_2014	GII.P21	GII.3	United Kingdom	2014
	MH218577	NORO_107_11_07_2014	GII.P21	GII.3	United Kingdom	2014
	MH218578	NORO_108_17_07_2014	GII.P21	GII.3	United Kingdom	2014
	MH218579	NORO_109_18_07_2014	GII.P21	GII.3	United Kingdom	2014
	MH218580	NORO_110_06_08_2014	GII.P21	GII.3	United Kingdom	2014
	MH218581	NORO_111_05_08_2014	GII.P21	GII.3	United Kingdom	2014
	MH218582	NORO_112_08_08_2014	GII.P21	GII.3	United Kingdom	2014
	MH218583	NORO_113_04_09_2014	GII.P21	GII.3	United Kingdom	2014
	MH218584	NORO_114_14_09_2014	GII.P21	GII.3	United Kingdom	2014
	MH218585	NORO_115_17_09_2014	GII.P21	GII.3	United Kingdom	2014
	MH218586	NORO_116_26_09_2014	GII.P21	GII.3	United Kingdom	2014
	MH218587	NORO_117_01_11_2014	GII.P21	GII.3	United Kingdom	2014
	MH218588	NORO_118_17_11_2014	GII.P21	GII.3	United Kingdom	2014
	MH218589	NORO_119_27_11_2014	GII.P21	GII.3	United Kingdom	2014
	MH218590	NORO_120_28_11_2014	GII.P21	GII.3	United Kingdom	2014
	MH218592	NORO_122_01_12_2014	GII.P21	GII.3	United Kingdom	2014
	MH218593	NORO_123_02_01_2015	GII.P21	GII.3	United Kingdom	2015
	MH218594	NORO_124_10_01_2015	GII.P21	GII.3	United Kingdom	2015
	MH218595	NORO_125_19_01_2015	GII.P21	GII.3	United Kingdom	2015
	MH218596	NORO_126_17_02_2015	GII.P21	GII.3	United Kingdom	2015
	MH218597	NORO_127_05_03_2015	GII.P21	GII.3	United Kingdom	2015
	MH218598	NORO_127-3_24_03_2015	GII.P21	GII.3	United Kingdom	2015
	MH218599	NORO_128_07_03_2015	GII.P21	GII.3	United Kingdom	2015
	MH218600	NORO_129_16_03_2015	GII.P21	GII.3	United Kingdom	2015
	MH218601	NORO_130_25_03_2015	GII.P21	GII.3	United Kingdom	2015
	MH218602	NORO_131_08_04_2015	GII.P21	GII.3	United Kingdom	2015
	MH218603	NORO_132_01_05_2015	GII.P21	GII.3	United Kingdom	2015
	MH218604	NORO_133_26_05_2015	GII.P21	GII.3	United Kingdom	2015
	MH218618	NORO_147-2_10_12_2015	GII.P21	GII.3	United Kingdom	2015
	MH218630	NORO_160_14_04_2015	GII.P21	GII.3	United Kingdom	2015
	MH218646	NORO_177-2_26_01_2016	GII.P21	GII.3	United Kingdom	2016
	MH218653	NORO_185_28_09_2015	GII.P21	GII.3	United Kingdom	2015
	MH218654	NORO_186_28_09_2015	GII.P21	GII.3	United Kingdom	2015
	MH218660	NORO_199_18_11_2015	GII.P21	GII.3	United Kingdom	2015
	MH218668	NORO_210_16_12_2015	GII.P21	GII.3	United Kingdom	2015
	MH218671	NORO_213_16_12_2015	GII.P21	GII.3	United Kingdom	2015
	MH218672	NORO_214_19_12_2015	GII.P21	GII.3	United Kingdom	2015
	MH218675	NORO_217_23_12_2015	GII.P21	GII.3	United Kingdom	2015
	MH218676	NORO_218_24_12_2015	GII.P21	GII.3	United Kingdom	2015
	MH218677	NORO_219_25_12_2015	GII.P21	GII.3	United Kingdom	2015
	MH218678	NORO_220_28_12_2015	GII.P21	GII.3	United Kingdom	2015
	MH218679	NORO_221_28_12_2015	GII.P21	GII.3	United Kingdom	2015
	MH218680	NORO_222_31_12_2015	GII.P21	GII.3	United Kingdom	2015
	MH218681	NORO_223_01_01_2016	GII.P21	GII.3	United Kingdom	2016
	MH218682	NORO_224_01_01_2016	GII.P21	GII.3	United Kingdom	2016
	MH218683	NORO_225_04_01_2016	GII.P21	GII.3	United Kingdom	2016
	MH218686	NORO_228_11_01_2016	GII.P21	GII.3	United Kingdom	2016
	MH218688	NORO_230_14_01_2016	GII.P21	GII.3	United Kingdom	2016
	MH218690	NORO_232_20_01_2016	GII.P21	GII.3	United Kingdom	2016
	MH218693	NORO_238_17_02_2016	GII.P21	GII.3	United Kingdom	2016
	MH218696	NORO_34-6_05_05_2015	GII.P21	GII.3	United Kingdom	2015
	MH218712	NORO_55_15_02_2014	GII.P21	GII.3	United Kingdom	2014
	MH218717	NORO_63-4_07_10_2015	GII.P21	GII.3	United Kingdom	2015
	MH218732	NORO_93_03_12_2014	GII.P21	GII.3	United Kingdom	2014
	MH218738	NORO_99_09_06_2014	GII.P21	GII.3	United Kingdom	2014
	MH260494	ST173	GII.P12	GII.3	United States	2017
	MH702259	ETR-NV-098	GII.P16	GII.3	Bhutan	2014
	MH702267	ETR-NV-133	GII.P16	GII.3	Bhutan	2013
	MK073886	AnnArbor-0027	GII.P12	GII.3	United States	2016
	MK762640	Sumner0467	GII.P16	GII.3	United States	2014
	MK764020	Pittsylvania0388	GII.P16	GII.3	United States	2014
	MK907798	G19_034	GII.P21	GII.3	France	2008
	MN199033	CAU140599	GII.P12	GII.3	South Korea	2014
	AB083781	YURI_32073	GII.P4	GII.4	Japan	2002
	AB220921	Chiba04-1050	GII.P12	GII.4	Japan	2005
	AB220922	Sakai04-179	GII.P12	GII.4	Japan	2005
	AB220923	Ehime05-30	GII.P12	GII.4	Japan	2005
	AB447427	Hokkaido1	GII.P4	GII.4	Japan	2006
	AB447428	Hokkaido2	GII.P4	GII.4	Japan	2006
	AB447429	Hokkaido3	GII.P4	GII.4	Japan	2006
	AB447430	Hokkaido4	GII.P4	GII.4	Japan	2006
	AB447431	Hokkaido5	GII.P4	GII.4	Japan	2006
	AB447432	Aomori1	GII.P4	GII.4	Japan	2006
	AB447433	Aomori2	GII.P4	GII.4	Japan	2006
	AB447434	Aomori4	GII.P4	GII.4	Japan	2006
	AB447435	Aomori5	GII.P4	GII.4	Japan	2006
	AB447436	Akita1	GII.P4	GII.4	Japan	2006
	AB447437	Akita2	GII.P4	GII.4	Japan	2006
	AB447438	Akita4	GII.P4	GII.4	Japan	2006
	AB447439	Akita5	GII.P4	GII.4	Japan	2006
	AB447440	Miyagi2	GII.P4	GII.4	Japan	2006
	AB447441	Miyagi4	GII.P4	GII.4	Japan	2006
	AB447442	Miyagi5	GII.P4	GII.4	Japan	2006
	AB447443	Toyama1	GII.P4	GII.4	Japan	2006
	AB447444	Toyama4	GII.P4	GII.4	Japan	2006
	AB447445	Toyama5	GII.P4	GII.4	Japan	2006
	AB447446	Aichi3	GII.P4	GII.4	Japan	2006
	AB447447	Aichi4	GII.P4	GII.4	Japan	2006
	AB447448	Sakai2	GII.P12	GII.4	Japan	2006
	AB447449	Sakai3	GII.P4	GII.4	Japan	2006
	AB447450	Sakai4	GII.P4	GII.4	Japan	2006
	AB447451	Hiroshima1	GII.P4	GII.4	Japan	2006
	AB447452	Hiroshima2	GII.P4	GII.4	Japan	2006
	AB447453	Ehime1	GII.P4	GII.4	Japan	2006
	AB447454	Ehime2	GII.P4	GII.4	Japan	2006
	AB447455	Ehime5	GII.P4	GII.4	Japan	2006
	AB447456	Saga1	GII.P4	GII.4	Japan	2006
	AB447457	Saga4	GII.P4	GII.4	Japan	2006
	AB447458	Saga5	GII.P4	GII.4	Japan	2006
	AB447459	Kumamoto1	GII.P4	GII.4	Japan	2006
	AB447460	Kumamoto2	GII.P4	GII.4	Japan	2006
	AB447461	Kumamoto3	GII.P4	GII.4	Japan	2006
	AB447462	Kumamoto4	GII.P4	GII.4	Japan	2006
	AB447463	Kumamoto5	GII.P4	GII.4	Japan	2006
	AB541201	Aichi1	GII.P4	GII.4	Japan	2007
	AB541202	Aichi1	GII.P4	GII.4	Japan	2008
	AB541203	Aichi2	GII.P4	GII.4	Japan	2007
	AB541204	Aichi2	GII.P4	GII.4	Japan	2008
	AB541205	Aichi3	GII.P4	GII.4	Japan	2007
	AB541206	Aichi3	GII.P4	GII.4	Japan	2008
	AB541207	Aichi4	GII.P4	GII.4	Japan	2007
	AB541208	Aichi4	GII.P4	GII.4	Japan	2008
	AB541209	Aichi5	GII.P4	GII.4	Japan	2007
	AB541210	Aichi5	GII.P4	GII.4	Japan	2008
	AB541211	Akita1	GII.P4	GII.4	Japan	2007
	AB541212	Akita1	GII.P4	GII.4	Japan	2008
	AB541213	Akita2	GII.P4	GII.4	Japan	2008
	AB541214	Akita3	GII.P4	GII.4	Japan	2007
	AB541215	Akita3	GII.P4	GII.4	Japan	2008
	AB541216	Akita4	GII.P4	GII.4	Japan	2008
	AB541217	Akita5	GII.P4	GII.4	Japan	2007
	AB541218	Aomori1	GII.P4	GII.4	Japan	2007
	AB541219	Aomori1	GII.P4	GII.4	Japan	2008
	AB541220	Aomori2	GII.P4	GII.4	Japan	2007
	AB541221	Aomori2	GII.P4	GII.4	Japan	2008
	AB541222	Aomori3	GII.P4	GII.4	Japan	2007
	AB541223	Aomori3	GII.P4	GII.4	Japan	2008
	AB541224	Aomori4	GII.P4	GII.4	Japan	2007
	AB541225	Aomori4	GII.P4	GII.4	Japan	2008
	AB541226	Aomori5	GII.P4	GII.4	Japan	2007
	AB541227	Aomori5	GII.P4	GII.4	Japan	2008
	AB541228	Chiba1	GII.P4	GII.4	Japan	2007
	AB541229	Chiba1	GII.P4	GII.4	Japan	2008
	AB541230	Chiba2	GII.P4	GII.4	Japan	2007
	AB541231	Chiba2	GII.P4	GII.4	Japan	2008
	AB541232	Chiba4	GII.P4	GII.4	Japan	2007
	AB541233	Chiba4	GII.P4	GII.4	Japan	2008
	AB541234	Chiba5	GII.P4	GII.4	Japan	2007
	AB541235	Chiba5	GII.P4	GII.4	Japan	2008
	AB541236	Ehime1	GII.P4	GII.4	Japan	2007
	AB541237	Ehime1	GII.P4	GII.4	Japan	2008
	AB541238	Ehime2	GII.P4	GII.4	Japan	2007
	AB541239	Ehime3	GII.P4	GII.4	Japan	2007
	AB541240	Ehime3	GII.P4	GII.4	Japan	2008
	AB541241	Ehime4	GII.P4	GII.4	Japan	2007
	AB541242	Ehime4	GII.P4	GII.4	Japan	2008
	AB541243	Ehime5	GII.P4	GII.4	Japan	2008
	AB541244	Fukui1	GII.P4	GII.4	Japan	2008
	AB541245	Fukui2	GII.P4	GII.4	Japan	2007
	AB541246	Fukui2	GII.P4	GII.4	Japan	2008
	AB541247	Fukui4	GII.P4	GII.4	Japan	2007
	AB541248	Fukui4	GII.P4	GII.4	Japan	2008
	AB541249	Fukui5	GII.P4	GII.4	Japan	2007
	AB541250	Fukui5	GII.P4	GII.4	Japan	2008
	AB541251	Hiroshima1	GII.P4	GII.4	Japan	2007
	AB541252	Hiroshima1	GII.P4	GII.4	Japan	2008
	AB541253	Hiroshima2	GII.P4	GII.4	Japan	2007
	AB541254	Hiroshima2	GII.P4	GII.4	Japan	2008
	AB541255	Hiroshima3	GII.P4	GII.4	Japan	2007
	AB541256	Hiroshima3	GII.P4	GII.4	Japan	2008
	AB541257	Hiroshima4	GII.P4	GII.4	Japan	2007
	AB541258	Hiroshima4	GII.P4	GII.4	Japan	2008
	AB541259	Hiroshima5	GII.P4	GII.4	Japan	2008
	AB541260	Hokkaido1	GII.P4	GII.4	Japan	2007
	AB541261	Hokkaido1	GII.P4	GII.4	Japan	2008
	AB541262	Hokkaido2	GII.P4	GII.4	Japan	2007
	AB541263	Hokkaido2	GII.P4	GII.4	Japan	2008
	AB541264	Hokkaido3	GII.P4	GII.4	Japan	2008
	AB541265	Hokkaido4	GII.P4	GII.4	Japan	2007
	AB541266	Hokkaido4	GII.P4	GII.4	Japan	2008
	AB541267	Hokkaido5	GII.P4	GII.4	Japan	2007
	AB541268	Hokkaido5	GII.P4	GII.4	Japan	2008
	AB541269	Iwate1	GII.P4	GII.4	Japan	2008
	AB541270	Iwate2	GII.P4	GII.4	Japan	2007
	AB541271	Iwate3	GII.P4	GII.4	Japan	2007
	AB541272	Iwate3	GII.P4	GII.4	Japan	2008
	AB541273	Iwate4	GII.P4	GII.4	Japan	2007
	AB541274	Iwate4	GII.P4	GII.4	Japan	2008
	AB541275	Iwate5	GII.P4	GII.4	Japan	2007
	AB541276	Iwate5	GII.P4	GII.4	Japan	2008
	AB541277	Kumamoto1	GII.P4	GII.4	Japan	2007
	AB541278	Kumamoto2	GII.P4	GII.4	Japan	2007
	AB541279	Kumamoto3	GII.P4	GII.4	Japan	2007
	AB541280	Kumamoto4	GII.P4	GII.4	Japan	2007
	AB541281	Miyagi1	GII.P4	GII.4	Japan	2007
	AB541282	Miyagi2	GII.P4	GII.4	Japan	2007
	AB541283	Miyagi3	GII.P4	GII.4	Japan	2007
	AB541284	Miyagi5	GII.P4	GII.4	Japan	2008
	AB541285	Miyazaki10	GII.P4	GII.4	Japan	2008
	AB541286	Miyazaki12	GII.P4	GII.4	Japan	2008
	AB541287	Miyazaki13	GII.P4	GII.4	Japan	2008
	AB541288	Miyazaki1	GII.P4	GII.4	Japan	2007
	AB541289	Miyazaki1	GII.P4	GII.4	Japan	2008
	AB541290	Miyazaki2	GII.P4	GII.4	Japan	2007
	AB541291	Miyazaki2	GII.P4	GII.4	Japan	2008
	AB541292	Miyazaki3	GII.P4	GII.4	Japan	2007
	AB541293	Miyazaki3	GII.P4	GII.4	Japan	2008
	AB541294	Miyazaki4	GII.P4	GII.4	Japan	2007
	AB541295	Miyazaki4	GII.P4	GII.4	Japan	2008
	AB541296	Miyazaki5	GII.P4	GII.4	Japan	2007
	AB541297	Miyazaki6	GII.P4	GII.4	Japan	2008
	AB541298	Miyazaki7	GII.P4	GII.4	Japan	2008
	AB541299	Miyazaki8	GII.P4	GII.4	Japan	2008
	AB541300	Miyazaki9	GII.P4	GII.4	Japan	2008
	AB541301	Nagano1	GII.P4	GII.4	Japan	2007
	AB541302	Nagano1	GII.P4	GII.4	Japan	2008
	AB541303	Nagano2	GII.P4	GII.4	Japan	2007
	AB541304	Nagano2	GII.P4	GII.4	Japan	2008
	AB541305	Nagano3	GII.P4	GII.4	Japan	2007
	AB541306	Nagano3	GII.P4	GII.4	Japan	2008
	AB541307	Nagano4	GII.P4	GII.4	Japan	2008
	AB541308	Nagano5	GII.P4	GII.4	Japan	2007
	AB541309	Niigata1	GII.P4	GII.4	Japan	2007
	AB541310	Niigata1	GII.P4	GII.4	Japan	2008
	AB541311	Niigata2	GII.P4	GII.4	Japan	2007
	AB541312	Niigata2	GII.P4	GII.4	Japan	2008
	AB541313	Niigata3	GII.P4	GII.4	Japan	2007
	AB541314	Niigata3	GII.P4	GII.4	Japan	2008
	AB541315	Niigata4	GII.P4	GII.4	Japan	2007
	AB541316	Niigata4	GII.P4	GII.4	Japan	2008
	AB541317	Niigata5	GII.P4	GII.4	Japan	2007
	AB541318	Niigata5	GII.P4	GII.4	Japan	2008
	AB541319	Osaka1	GII.P31	GII.4	Japan	2007
	AB541320	Osaka1	GII.P4	GII.4	Japan	2008
	AB541321	Osaka2	GII.P31	GII.4	Japan	2007
	AB541322	Osaka2	GII.P4	GII.4	Japan	2008
	AB541323	Osaka3	GII.P31	GII.4	Japan	2007
	AB541324	Osaka3	GII.P4	GII.4	Japan	2008
	AB541325	Osaka4	GII.P31	GII.4	Japan	2007
	AB541326	Osaka4	GII.P4	GII.4	Japan	2008
	AB541327	Osaka5	GII.P4	GII.4	Japan	2007
	AB541328	Osaka5	GII.P4	GII.4	Japan	2008
	AB541329	Osaka6	GII.P4	GII.4	Japan	2008
	AB541330	Saga1	GII.P4	GII.4	Japan	2007
	AB541331	Saga1	GII.P4	GII.4	Japan	2008
	AB541332	Saga2	GII.P4	GII.4	Japan	2007
	AB541333	Saga2	GII.P4	GII.4	Japan	2008
	AB541334	Saga3	GII.P4	GII.4	Japan	2008
	AB541335	Saga4	GII.P4	GII.4	Japan	2007
	AB541336	Saga4	GII.P4	GII.4	Japan	2008
	AB541337	Saga5	GII.P4	GII.4	Japan	2007
	AB541338	Saga5	GII.P4	GII.4	Japan	2008
	AB541339	Sakai1	GII.P4	GII.4	Japan	2007
	AB541340	Sakai1	GII.P4	GII.4	Japan	2008
	AB541341	Sakai2	GII.P4	GII.4	Japan	2007
	AB541342	Sakai3	GII.P4	GII.4	Japan	2007
	AB541343	Sakai3	GII.P4	GII.4	Japan	2008
	AB541344	Sakai4	GII.P4	GII.4	Japan	2007
	AB541345	Sakai4	GII.P4	GII.4	Japan	2008
	AB541346	Shimane1	GII.P4	GII.4	Japan	2007
	AB541347	Shimane2	GII.P4	GII.4	Japan	2007
	AB541348	Shimane2	GII.P4	GII.4	Japan	2008
	AB541349	Shimane3	GII.P4	GII.4	Japan	2007
	AB541350	Shimane3	GII.P4	GII.4	Japan	2008
	AB541351	Shimane4	GII.P4	GII.4	Japan	2007
	AB541352	Shimane5	GII.P4	GII.4	Japan	2007
	AB541353	Shimane5	GII.P4	GII.4	Japan	2008
	AB541354	Toyama1	GII.P4	GII.4	Japan	2007
	AB541355	Toyama2	GII.P4	GII.4	Japan	2007
	AB541356	Toyama2	GII.P4	GII.4	Japan	2008
	AB541357	Toyama3	GII.P4	GII.4	Japan	2007
	AB541358	Toyama3	GII.P4	GII.4	Japan	2008
	AB541359	Toyama4	GII.P4	GII.4	Japan	2007
	AB541360	Toyama4	GII.P4	GII.4	Japan	2008
	AB541361	Toyama5	GII.P4	GII.4	Japan	2007
	AB541362	Toyama5	GII.P4	GII.4	Japan	2008
	AB543808	FUMI	GII.P4	GII.4	Japan	2010
	AB665364	NV2210	GII.P4	GII.4	Japan	2007
	AB933644	Toyama1	GII.P4	GII.4	Japan	2009
	AB933645	Toyama4	GII.P4	GII.4	Japan	2009
	AB933646	Shimane1	GII.P4	GII.4	Japan	2009
	AB933647	Aomori1	GII.P4	GII.4	Japan	2009
	AB933648	Aomori2	GII.P4	GII.4	Japan	2009
	AB933649	Hiroshimacity3	GII.P4	GII.4	Japan	2009
	AB933650	Hiroshimacity4	GII.P4	GII.4	Japan	2009
	AB933651	Hiroshimacity5	GII.P4	GII.4	Japan	2009
	AB933652	Iwate2	GII.P4	GII.4	Japan	2009
	AB933653	Aichi1	GII.P4	GII.4	Japan	2009
	AB933654	Aichi4	GII.P4	GII.4	Japan	2009
	AB933655	Shimane2	GII.P4	GII.4	Japan	2009
	AB933656	Miyazaki1	GII.P4	GII.4	Japan	2009
	AB933657	Aomori3	GII.P4	GII.4	Japan	2010
	AB933658	Aomori4	GII.P4	GII.4	Japan	2010
	AB933659	Iwate5	GII.P4	GII.4	Japan	2010
	AB933660	Toyama5	GII.P4	GII.4	Japan	2010
	AB933661	Chiba1	GII.P4	GII.4	Japan	2010
	AB933662	Chiba3	GII.P4	GII.4	Japan	2010
	AB933663	Chiba5	GII.P4	GII.4	Japan	2010
	AB933664	Nagano1	GII.P4	GII.4	Japan	2010
	AB933665	Aichi5	GII.P4	GII.4	Japan	2010
	AB933666	Osaka2	GII.P4	GII.4	Japan	2010
	AB933667	Osaka3	GII.P4	GII.4	Japan	2010
	AB933668	Osaka4	GII.P4	GII.4	Japan	2010
	AB933669	Sakai1	GII.P4	GII.4	Japan	2010
	AB933670	Sakai2	GII.P4	GII.4	Japan	2010
	AB933671	Hiroshima3	GII.P4	GII.4	Japan	2010
	AB933672	Hiroshima4	GII.P4	GII.4	Japan	2010
	AB933673	Miyazaki2	GII.P4	GII.4	Japan	2010
	AB933674	Miyazaki3	GII.P4	GII.4	Japan	2010
	AB933675	Hokkaido4	GII.P4	GII.4	Japan	2010
	AB933676	Niigata2	GII.P4	GII.4	Japan	2010
	AB933677	Niigata3	GII.P4	GII.4	Japan	2010
	AB933678	Niigata4	GII.P4	GII.4	Japan	2010
	AB933679	Fukui2	GII.P4	GII.4	Japan	2010
	AB933680	Fukui3	GII.P4	GII.4	Japan	2010
	AB933681	Fukui4	GII.P4	GII.4	Japan	2010
	AB933682	Nagano3	GII.P4	GII.4	Japan	2010
	AB933683	Sakai3	GII.P4	GII.4	Japan	2010
	AB933684	Sakai4	GII.P4	GII.4	Japan	2010
	AB933685	Ehime3	GII.P4	GII.4	Japan	2010
	AB933686	Ehime5	GII.P4	GII.4	Japan	2010
	AB933687	Shimane4	GII.P4	GII.4	Japan	2010
	AB933688	Shimane5	GII.P4	GII.4	Japan	2010
	AB933689	Saga5	GII.P4	GII.4	Japan	2010
	AB933690	Miyazaki4	GII.P4	GII.4	Japan	2010
	AB933691	Miyazaki5	GII.P4	GII.4	Japan	2010
	AB933692	Nagano5	GII.P4	GII.4	Japan	2011
	AB933693	Sakai7	GII.P4	GII.4	Japan	2011
	AB933694	Sakai9	GII.P4	GII.4	Japan	2011
	AB933695	Sakai10	GII.P4	GII.4	Japan	2011
	AB933696	Shimane1	GII.P4	GII.4	Japan	2011
	AB933697	Shimane2	GII.P4	GII.4	Japan	2011
	AB933698	Hiroshimacity2	GII.P4	GII.4	Japan	2011
	AB933699	Akita2	GII.P4	GII.4	Japan	2011
	AB933700	Toyama2	GII.P4	GII.4	Japan	2011
	AB933701	Akita3	GII.P4	GII.4	Japan	2011
	AB933702	Osaka3	GII.P4	GII.4	Japan	2011
	AB933703	Shimane4	GII.P4	GII.4	Japan	2011
	AB933704	Ehime1	GII.P4	GII.4	Japan	2011
	AB933705	Ehime2	GII.P4	GII.4	Japan	2011
	AB933706	Saga1	GII.P4	GII.4	Japan	2011
	AB933707	Saga2	GII.P4	GII.4	Japan	2011
	AB933708	Hiroshimacity3	GII.P4	GII.4	Japan	2011
	AB933709	Hokkaido1	GII.P4	GII.4	Japan	2011
	AB933710	Aomori4	GII.P4	GII.4	Japan	2011
	AB933711	Aomori5	GII.P4	GII.4	Japan	2011
	AB933712	Aomori6	GII.P4	GII.4	Japan	2011
	AB933713	Aomori7	GII.P4	GII.4	Japan	2011
	AB933714	Iwate2	GII.P4	GII.4	Japan	2011
	AB933715	Iwate4	GII.P4	GII.4	Japan	2011
	AB933716	Iwate5	GII.P4	GII.4	Japan	2011
	AB933717	Toyama5	GII.P4	GII.4	Japan	2011
	AB933718	Aichi1	GII.P4	GII.4	Japan	2011
	AB933719	Hiroshima1	GII.P4	GII.4	Japan	2011
	AB933720	Hiroshima2	GII.P4	GII.4	Japan	2011
	AB933721	Hiroshima4	GII.P4	GII.4	Japan	2011
	AB933722	Ehime3	GII.P4	GII.4	Japan	2011
	AB933723	Saga3	GII.P4	GII.4	Japan	2011
	AB933724	Aichi3	GII.P4	GII.4	Japan	2011
	AB933725	Shimane6	GII.P4	GII.4	Japan	2011
	AB933726	Ehime4	GII.P4	GII.4	Japan	2011
	AB933727	Chiba10	GII.P4	GII.4	Japan	2011
	AB933728	Akita5	GII.P12	GII.4	Japan	2009
	AB933729	Fukui5	GII.P4	GII.4	Japan	2009
	AB933730	Ehime1	GII.P4	GII.4	Japan	2009
	AB933731	Hokkaido1	GII.P4	GII.4	Japan	2009
	AB933732	Hokkaido2	GII.P4	GII.4	Japan	2009
	AB933733	Hokkaido5	GII.P4	GII.4	Japan	2009
	AB933734	Aomori5	GII.P4	GII.4	Japan	2009
	AB933735	Iwate4	GII.P4	GII.4	Japan	2009
	AB933736	Aichi2	GII.P4	GII.4	Japan	2009
	AB933737	Aichi3	GII.P4	GII.4	Japan	2009
	AB933738	Niigata5	GII.P4	GII.4	Japan	2009
	AB933739	Fukui1	GII.P4	GII.4	Japan	2009
	AB933740	Chiba2	GII.P4	GII.4	Japan	2009
	AB933741	Chiba4	GII.P4	GII.4	Japan	2009
	AB933742	Nagano2	GII.P4	GII.4	Japan	2009
	AB933743	Nagano4	GII.P4	GII.4	Japan	2009
	AB933744	Nagano5	GII.P4	GII.4	Japan	2009
	AB933745	Aichi3	GII.P4	GII.4	Japan	2010
	AB933746	Osaka1	GII.P4	GII.4	Japan	2009
	AB933747	Osaka5	GII.P4	GII.4	Japan	2009
	AB933748	Ehime5	GII.P4	GII.4	Japan	2011
	AB933749	Sakai5	GII.P4	GII.4	Japan	2009
	AB933750	Hiroshima1	GII.P4	GII.4	Japan	2009
	AB933751	Hiroshima5	GII.P4	GII.4	Japan	2009
	AB933752	Ehime2	GII.P4	GII.4	Japan	2009
	AB933753	Ehime4	GII.P4	GII.4	Japan	2009
	AB933754	Saga1	GII.P4	GII.4	Japan	2009
	AB933755	Saga2	GII.P4	GII.4	Japan	2009
	AB933756	Saga3	GII.P4	GII.4	Japan	2009
	AB933757	Saga4	GII.P4	GII.4	Japan	2009
	AB933758	Chiba6	GII.P4	GII.4	Japan	2011
	AB933759	Nagano26	GII.P4	GII.4	Japan	2011
	AB933760	Hiroshima5	GII.P4	GII.4	Japan	2011
	AB933761	Osaka4	GII.P4	GII.4	Japan	2011
	AB933762	Hokkaido4	GII.P4	GII.4	Japan	2011
	AB933763	Osaka2	GII.P4	GII.4	Japan	2011
	AB933764	Osaka1	GII.P4	GII.4	Japan	2011
	AB933765	Aichi5	GII.P4	GII.4	Japan	2011
	AB933766	Aichi4	GII.P4	GII.4	Japan	2011
	AB933767	Hokkaido3	GII.P4	GII.4	Japan	2011
	AB933768	Nagano7	GII.P4	GII.4	Japan	2011
	AB933769	Nagano4	GII.P4	GII.4	Japan	2011
	AB933770	Niigata3	GII.P4	GII.4	Japan	2011
	AB933771	Hiroshimacity1	GII.P4	GII.4	Japan	2011
	AB972465	Hokkaido1	GII.P4	GII.4	Japan	2012
	AB972466	Hokkaido4	GII.P31	GII.4	Japan	2012
	AB972467	Aomori2	GII.P31	GII.4	Japan	2012
	AB972468	Aomori3	GII.P31	GII.4	Japan	2012
	AB972469	Aomori5	GII.P31	GII.4	Japan	2012
	AB972470	Akita4	GII.P31	GII.4	Japan	2012
	AB972471	Akita5	GII.P4	GII.4	Japan	2012
	AB972472	Iwate4	GII.P31	GII.4	Japan	2012
	AB972473	Iwate5	GII.P31	GII.4	Japan	2012
	AB972474	Miyagi3	GII.P4	GII.4	Japan	2012
	AB972475	Saitama2	GII.P31	GII.4	Japan	2012
	AB972476	Toyama2	GII.P4	GII.4	Japan	2012
	AB972477	Niigata4	GII.P31	GII.4	Japan	2012
	AB972478	Fukui3	GII.P31	GII.4	Japan	2012
	AB972479	Fukui4	GII.P31	GII.4	Japan	2012
	AB972480	Fukui6	GII.P31	GII.4	Japan	2012
	AB972481	Fukui7	GII.P31	GII.4	Japan	2012
	AB972482	Fukui8	GII.P31	GII.4	Japan	2012
	AB972483	Ehime5	GII.P31	GII.4	Japan	2012
	AB972484	OsakaCity1	GII.P31	GII.4	Japan	2012
	AB972485	OsakaCity2	GII.P31	GII.4	Japan	2012
	AB972486	OsakaCity4	GII.P4	GII.4	Japan	2012
	AB972487	Sakai1	GII.P31	GII.4	Japan	2012
	AB972488	Sakai2	GII.P31	GII.4	Japan	2012
	AB972489	Sakai3	GII.P31	GII.4	Japan	2012
	AB972490	Sakai4	GII.P31	GII.4	Japan	2012
	AB972491	Sakai5	GII.P31	GII.4	Japan	2012
	AB972492	Shimane3	GII.P31	GII.4	Japan	2012
	AB972493	Shimane5	GII.P31	GII.4	Japan	2012
	AB972494	Hiroshima4	GII.P31	GII.4	Japan	2012
	AB972495	Hiroshima5	GII.P31	GII.4	Japan	2012
	AB972496	HiroshimaCity3	GII.P31	GII.4	Japan	2012
	AB972497	HiroshimaCity4	GII.P31	GII.4	Japan	2012
	AB972498	Ehime3	GII.P31	GII.4	Japan	2012
	AB972499	GII4-HK01	GII.P31	GII.4	Japan	2011
	AB972500	GII4-HK02	GII.P4	GII.4	Japan	2011
	AB972501	GII4-HK03	GII.P4	GII.4	Japan	2011
	AB972502	GII4-NG1242	GII.P31	GII.4	Japan	2011
	AB972503	GII4-NG1315	GII.P31	GII.4	Japan	2011
	AB972504	GII4-NG1343	GII.P31	GII.4	Japan	2011
	AB972505	GII4-NG1365	GII.P31	GII.4	Japan	2011
	AB985437	2-37_Tokyo	GII.P12	GII.4	Japan	1987
	AB985442	2-46_Tokyo	GII.P4	GII.4	Japan	1987
	AF145896	Camberwell101922	GII.P4	GII.4	Australia	1994
	AY032605	MD145-12	GII.P4	GII.4	United States	1987
	AY485642	Langen1061	GII.P4	GII.4	Germany	2002
	AY502020	CS-G1	GII.P4	GII.4	United States	2002
	AY502023	FMHill-USA	GII.P4	GII.4	United States	2002
	AY581254	B5S22	GII.P4	GII.4	United Kingdom	2003
	AY587983	B4S2	GII.P4	GII.4	United Kingdom	2002
	AY587984	B4S5	GII.P4	GII.4	United Kingdom	2002
	AY587985	B4S6	GII.P4	GII.4	United Kingdom	2002
	AY587986	B4S4	GII.P4	GII.4	United Kingdom	2002
	AY587987	B4S7	GII.P4	GII.4	United Kingdom	2002
	AY587988	B4S1	GII.P4	GII.4	United Kingdom	2002
	AY587989	B2S16	GII.P4	GII.4	United Kingdom	2002
	AY741811	Dresden174	GII.P4	GII.4	Germany	1997
	DQ078814	Hunter504D	GII.P4	GII.4	Australia	2004
	DQ415279	Carlow	GII.P4	GII.4	Ireland	2002
	DQ658413	MD-2004	GII.P4	GII.4	United States	2004
	EF187497	NZ327	GII.P4	GII.4	New Zealand	2006
	EF202567	SK2002	GII.P4	GII.4	Canada	2002
	EF202568	SK2005	GII.P4	GII.4	Canada	2005
	EF684915	NSW696T	GII.P4	GII.4	Australia	2006
	EU310927	HoustonTCH186	GII.P4	GII.4	United States	2002
	EU921344	PC15	GII.P4	GII.4	India	2006
	EU921388	PC51	GII.P31	GII.4	India	2007
	FJ514242	CUK-3	GII.P4	GII.4	South Korea	2008
	FJ537135	CHDC2094	GII.PNA3	GII.4	United States	1974
	FJ537136	CHDC3967	GII.P4	GII.4	United States	1988
	FJ537137	CHDC4108	GII.P4	GII.4	United States	1987
	FJ537138	CHDC4871	GII.P39	GII.4	United States	1977
	GQ845024	NSW287R	GII.P4	GII.4	Australia	2007
	GQ845366	NSW3639	GII.P4	GII.4	Australia	2008
	GQ845367	NSW001P	GII.P4	GII.4	Australia	2008
	GQ845368	NSW505G	GII.PCNA	GII.4	Australia	2007
	GQ845369	NSW390I	GII.P31	GII.4	Australia	2008
	GU325839	HS194	GII.P4	GII.4	United States	2009
	GU445325	New_Orleans1805	GII.P4	GII.4	United States	2009
	GU991353	SH2	GII.P4	GII.4	China	2008
	GU991354	SH5	GII.P4	GII.4	China	2009
	HF952122	C00007880	GII.P4	GII.4	United Kingdom	2011
	HF952124	C00007892	GII.P4	GII.4	United Kingdom	2011
	HF952125	C00007893	GII.P4	GII.4	United Kingdom	2011
	HF952128	C00007915	GII.P4	GII.4	United Kingdom	2010
	HF952129	C00007916	GII.P4	GII.4	United Kingdom	2011
	HF952130	C00007918	GII.P4	GII.4	United Kingdom	2011
	HF952132	C00007928	GII.P4	GII.4	United Kingdom	2011
	HF952133	C00007934	GII.P4	GII.4	United Kingdom	2010
	HF952135	C00007952	GII.P4	GII.4	United Kingdom	2011
	HM748971	NSW305P	GII.P4	GII.4	Australia	2009
	HM748972	NSW881Z	GII.P4	GII.4	Australia	2009
	HM748973	NSW892U	GII.P4	GII.4	Australia	2009
	HQ009513	JB-15	GII.P4	GII.4	South Korea	2008
	JN400599	CGMH01	GII.P4	GII.4	Taiwan	2006
	JN400600	CGMH02	GII.P4	GII.4	Taiwan	2006
	JN400601	CGMH03	GII.P4	GII.4	Taiwan	2006
	JN400602	CGMH04	GII.P4	GII.4	Taiwan	2006
	JN400603	CGMH05	GII.P4	GII.4	Taiwan	2006
	JN400604	CGMH06	GII.P4	GII.4	Taiwan	2006
	JN400605	CGMH07	GII.P4	GII.4	Taiwan	2006
	JN400606	CGMH08	GII.P4	GII.4	Taiwan	2006
	JN400607	CGMH09	GII.P4	GII.4	Taiwan	2006
	JN400608	CGMH10	GII.P4	GII.4	Taiwan	2006
	JN400609	CGMH11	GII.P4	GII.4	Taiwan	2006
	JN400610	CGMH12	GII.P4	GII.4	Taiwan	2007
	JN400611	CGMH13	GII.P4	GII.4	Taiwan	2007
	JN400612	CGMH14	GII.P4	GII.4	Taiwan	2007
	JN400613	CGMH15	GII.P4	GII.4	Taiwan	2007
	JN400614	CGMH16	GII.P4	GII.4	Taiwan	2007
	JN400615	CGMH17	GII.P4	GII.4	Taiwan	2007
	JN400616	CGMH18	GII.P4	GII.4	Taiwan	2008
	JN400617	CGMH19	GII.P4	GII.4	Taiwan	2009
	JN400618	CGMH20	GII.P4	GII.4	Taiwan	2009
	JN400619	CGMH21	GII.P4	GII.4	Taiwan	2010
	JN400620	CGMH22	GII.P4	GII.4	Taiwan	2010
	JN400621	CGMH23	GII.P4	GII.4	Taiwan	2010
	JN400622	CGMH24	GII.P4	GII.4	Taiwan	2010
	JN400623	CGMH25	GII.P4	GII.4	Taiwan	2010
	JN400624	CGMH26	GII.P4	GII.4	Taiwan	2010
	JN400625	CGMH27	GII.P4	GII.4	Taiwan	2010
	JN400626	CGMH28	GII.P4	GII.4	Taiwan	2010
	JN595867	New_Orleans	GII.P4	GII.4	United States	2010
	JQ613552	NSW123B	GII.P4	GII.4	Australia	2010
	JQ613570	NSW006D	GII.P4	GII.4	Australia	2009
	JQ613571	NSW817L	GII.P4	GII.4	Australia	2010
	JQ613572	NSW217I	GII.P4	GII.4	Australia	2010
	JQ613573	NSW295E	GII.P4	GII.4	Australia	2010
	JQ622197	CBNU2	GII.P4	GII.4	South Korea	2007
	JQ798158	5M	GII.P4	GII.4	United States	2004
	JQ911596	10003	GII.P4	GII.4	Vietnam	2009
	JX023286	CHDC5191	GII.P39	GII.4	United States	1974
	JX126912	Ohio_7I	GII.P4	GII.4	United States	2012
	JX126913	Ohio-7G	GII.P4	GII.4	United States	2012
	JX289821	MD120-12	GII.P4	GII.4	United States	1987
	JX439815	Seoul1055	GII.P4	GII.4	South Korea	2010
	JX439816	Seoul1072	GII.P4	GII.4	South Korea	2010
	JX439817	Seoul1282	GII.P4	GII.4	South Korea	2010
	JX439818	Seoul1367	GII.P4	GII.4	South Korea	2010
	JX439819	Seoul1488	GII.P4	GII.4	South Korea	2011
	JX445152	AlbertaEI131	GII.P4	GII.4	Canada	2004
	JX445153	AlbertaEI142	GII.P4	GII.4	Canada	2006
	JX445154	AlbertaEI190	GII.P4	GII.4	Canada	2006
	JX445155	AlbertaEI438	GII.P4	GII.4	Canada	2006
	JX445156	AlbertaEI498	GII.P4	GII.4	Canada	2006
	JX445157	AlbertaEI513	GII.P4	GII.4	Canada	2006
	JX445158	AlbertaEI603	GII.P4	GII.4	Canada	2006
	JX445159	AlbertaEI009	GII.P4	GII.4	Canada	2008
	JX445160	AlbertaEI102	GII.P4	GII.4	Canada	2008
	JX445161	AlbertaEI210	GII.P4	GII.4	Canada	2008
	JX445162	AlbertaEI425	GII.P4	GII.4	Canada	2008
	JX445163	AlbertaEI109	GII.P4	GII.4	Canada	2009
	JX445164	AlbertaEI045	GII.P4	GII.4	Canada	2010
	JX445165	AlbertaEI119	GII.P4	GII.4	Canada	2010
	JX445166	AlbertaEI204	GII.P4	GII.4	Canada	2010
	JX445167	AlbertaEI065	GII.P4	GII.4	Canada	2011
	JX445168	AlbertaEI388	GII.P4	GII.4	Canada	2011
	JX445169	AlbertaEI003	GII.P4	GII.4	Canada	2012
	JX448566	Seoul1071	GII.P4	GII.4	South Korea	2010
	JX459900	NSW882J	GII.P4	GII.4	Australia	2011
	JX459901	NSW409G	GII.P4	GII.4	Australia	2011
	JX459902	NSW767L	GII.P4	GII.4	Australia	2012
	JX459903	NSW774M	GII.P4	GII.4	Australia	2011
	JX459904	NSW536I	GII.P4	GII.4	Australia	2011
	JX459905	NSW938K	GII.P4	GII.4	Australia	2011
	JX459906	NSW850K	GII.P4	GII.4	Australia	2011
	JX459907	NSW3309	GII.P31	GII.4	Australia	2012
	JX459908	NSW0514	GII.P31	GII.4	Australia	2012
	JX989073	GZ2010-L26	GII.P4	GII.4	China	2010
	JX989074	GZ2010-L87	GII.P4	GII.4	China	2011
	KC175323	Hong_Kong	GII.P31	GII.4	Hong Kong	2012
	KC175360	10162	GII.P4	GII.4	Vietnam	2009
	KC175365	10177	GII.P4	GII.4	Vietnam	2009
	KC175366	10179	GII.P4	GII.4	Vietnam	2009
	KC175371	10203	GII.P4	GII.4	Vietnam	2009
	KC175373	10222	GII.P4	GII.4	Vietnam	2009
	KC175381	10296	GII.P4	GII.4	Vietnam	2010
	KC175384	10328	GII.P4	GII.4	Vietnam	2010
	KC175385	10368	GII.P4	GII.4	Vietnam	2010
	KC175386	10378	GII.P4	GII.4	Vietnam	2010
	KC175387	10386	GII.P4	GII.4	Vietnam	2010
	KC175388	20008	GII.P4	GII.4	Vietnam	2009
	KC175389	20010	GII.P4	GII.4	Vietnam	2009
	KC175390	20014	GII.P4	GII.4	Vietnam	2009
	KC175391	20016	GII.P4	GII.4	Vietnam	2009
	KC175392	20019	GII.P4	GII.4	Vietnam	2009
	KC175393	20033	GII.P4	GII.4	Vietnam	2009
	KC175394	20035	GII.P4	GII.4	Vietnam	2009
	KC175395	20044	GII.P4	GII.4	Vietnam	2009
	KC175396	20047	GII.P4	GII.4	Vietnam	2009
	KC175406	20128	GII.P4	GII.4	Vietnam	2009
	KC175407	20135	GII.P4	GII.4	Vietnam	2009
	KC175408	20139	GII.P4	GII.4	Vietnam	2009
	KC175409	20140	GII.P4	GII.4	Vietnam	2009
	KC175410	20142	GII.P4	GII.4	Vietnam	2009
	KC409240	10370	GII.P4	GII.4	Vietnam	2010
	KC409241	10405	GII.P4	GII.4	Vietnam	2010
	KC409242	10406	GII.P4	GII.4	Vietnam	2010
	KC409243	10411	GII.P4	GII.4	Vietnam	2010
	KC409244	10420	GII.P4	GII.4	Vietnam	2010
	KC409245	20048	GII.P4	GII.4	Vietnam	2009
	KC409246	20064	GII.P4	GII.4	Vietnam	2009
	KC409250	20144	GII.P4	GII.4	Vietnam	2009
	KC409251	20146	GII.P4	GII.4	Vietnam	2009
	KC409252	20150	GII.P4	GII.4	Vietnam	2009
	KC409253	20151	GII.P4	GII.4	Vietnam	2009
	KC409254	20153	GII.P4	GII.4	Vietnam	2009
	KC409255	20154	GII.P4	GII.4	Vietnam	2009
	KC409256	20156	GII.P4	GII.4	Vietnam	2009
	KC409257	20159	GII.P4	GII.4	Vietnam	2009
	KC409258	20161	GII.P4	GII.4	Vietnam	2009
	KC409259	20162	GII.P4	GII.4	Vietnam	2009
	KC409260	20164	GII.P4	GII.4	Vietnam	2009
	KC409261	20171	GII.P4	GII.4	Vietnam	2009
	KC409262	20172	GII.P4	GII.4	Vietnam	2009
	KC409263	20173	GII.P4	GII.4	Vietnam	2009
	KC409264	20176	GII.P4	GII.4	Vietnam	2009
	KC409265	20180	GII.P4	GII.4	Vietnam	2009
	KC409266	20182	GII.P4	GII.4	Vietnam	2009
	KC409267	20184	GII.P4	GII.4	Vietnam	2009
	KC409268	20185	GII.P4	GII.4	Vietnam	2009
	KC409269	20187	GII.P4	GII.4	Vietnam	2009
	KC409270	20189	GII.P4	GII.4	Vietnam	2009
	KC409271	20190	GII.P4	GII.4	Vietnam	2009
	KC409272	20192	GII.P4	GII.4	Vietnam	2009
	KC409273	20196	GII.P4	GII.4	Vietnam	2009
	KC409274	20198	GII.P4	GII.4	Vietnam	2009
	KC409275	20202	GII.P4	GII.4	Vietnam	2009
	KC409276	20205	GII.P4	GII.4	Vietnam	2009
	KC409277	20206	GII.P4	GII.4	Vietnam	2009
	KC409278	20208	GII.P4	GII.4	Vietnam	2009
	KC409279	20215	GII.P4	GII.4	Vietnam	2009
	KC409280	20217	GII.P4	GII.4	Vietnam	2009
	KC409281	20229	GII.P4	GII.4	Vietnam	2009
	KC409282	20230	GII.P4	GII.4	Vietnam	2009
	KC409283	20233	GII.P4	GII.4	Vietnam	2009
	KC409284	20248	GII.P4	GII.4	Vietnam	2009
	KC409285	20258	GII.P4	GII.4	Vietnam	2009
	KC409286	20263	GII.P4	GII.4	Vietnam	2009
	KC409287	20271	GII.P4	GII.4	Vietnam	2009
	KC409288	20276	GII.P4	GII.4	Vietnam	2009
	KC409289	20302	GII.P4	GII.4	Vietnam	2009
	KC409290	20344	GII.P4	GII.4	Vietnam	2009
	KC409291	20350	GII.P4	GII.4	Vietnam	2009
	KC409292	20357	GII.P4	GII.4	Vietnam	2009
	KC409293	20365	GII.P4	GII.4	Vietnam	2010
	KC409294	20373	GII.P4	GII.4	Vietnam	2010
	KC409295	20407	GII.P4	GII.4	Vietnam	2010
	KC409296	20413	GII.P4	GII.4	Vietnam	2010
	KC409297	20424	GII.P4	GII.4	Vietnam	2010
	KC409298	20448	GII.P4	GII.4	Vietnam	2010
	KC409299	20457	GII.P4	GII.4	Vietnam	2010
	KC409300	20460	GII.P4	GII.4	Vietnam	2010
	KC409301	20469	GII.P4	GII.4	Vietnam	2010
	KC409302	20477	GII.P4	GII.4	Vietnam	2010
	KC409303	20478	GII.P4	GII.4	Vietnam	2010
	KC409304	30017	GII.P4	GII.4	Vietnam	2009
	KC409305	30026	GII.P4	GII.4	Vietnam	2009
	KC409306	30040	GII.P4	GII.4	Vietnam	2009
	KC409307	30045	GII.P4	GII.4	Vietnam	2009
	KC409308	30112	GII.P4	GII.4	Vietnam	2009
	KC409309	30113	GII.P4	GII.4	Vietnam	2009
	KC409310	30129	GII.P4	GII.4	Vietnam	2009
	KC409311	30199	GII.P4	GII.4	Vietnam	2009
	KC409312	30201	GII.P4	GII.4	Vietnam	2009
	KC409313	30206	GII.P4	GII.4	Vietnam	2009
	KC409314	30207	GII.P4	GII.4	Vietnam	2009
	KC409315	30211	GII.P4	GII.4	Vietnam	2009
	KC409318	30266	GII.P4	GII.4	Vietnam	2009
	KC463910	Ohio684	GII.P4	GII.4	United States	2012
	KC517361	CGMH51	GII.P31	GII.4	Taiwan	2012
	KC517362	CGMH52	GII.P31	GII.4	Taiwan	2012
	KC517364	CGMH54	GII.P31	GII.4	Taiwan	2012
	KC517365	CGMH55	GII.P4	GII.4	Taiwan	2012
	KC517368	CGMH58	GII.P4	GII.4	Taiwan	2012
	KC517369	CGMH59	GII.P4	GII.4	Taiwan	2012
	KC517372	CGMH62	GII.P4	GII.4	Taiwan	2012
	KC517376	CGMH66	GII.P31	GII.4	Taiwan	2012
	KC517377	CGMH67	GII.P31	GII.4	Taiwan	2012
	KC517378	CapeTown	GII.P31	GII.4	Taiwan	2012
	KC576915	KL45	GII.P39	GII.4	Malaysia	1978
	KC577174	Jiangsu1	GII.P4	GII.4	China	2011
	KC577175	Jiangsu2	GII.P31	GII.4	China	2012
	KC631827	CUHK6080	GII.P31	GII.4	Hong Kong	2012
	KC894942	GZ2010-L88	GII.P4	GII.4	China	2011
	KC894943	GZ2010-L91	GII.P4	GII.4	China	2011
	KC960615	20199	GII.P4	GII.4	Vietnam	2009
	KC960616	20406	GII.P4	GII.4	Vietnam	2010
	KC962453	Bushbuckridge5928	GII.P4	GII.4	South Africa	2010
	KC962462	Empangeni8491	GII.P4	GII.4	South Africa	2011
	KF306214	Jingzhou2013403	GII.P31	GII.4	China	2013
	KF509946	AlbertaEI063	GII.P31	GII.4	Canada	2012
	KF509947	AlbertaEI337	GII.P4	GII.4	Canada	2011
	KJ196279	Fukuyama3	GII.P31	GII.4	Japan	2012
	KJ196280	Fukuyama2	GII.P31	GII.4	Japan	2012
	KJ196281	Fukuyama5	GII.P31	GII.4	Japan	2012
	KJ196283	Taipei106	GII.P31	GII.4	Taiwan	2012
	KJ196285	Taipei108	GII.P4	GII.4	Taiwan	2012
	KJ196287	Shimada_ASC96	GII.P4	GII.4	Japan	2010
	KJ196289	Taipei109	GII.P4	GII.4	Taiwan	2012
	KJ196293	Fukuyama1	GII.P31	GII.4	Japan	2012
	KJ196296	Taipei105	GII.P31	GII.4	Taiwan	2012
	KJ407073	HS292	GII.P4	GII.4	United States	2012
	KJ407075	HS288	GII.P4	GII.4	United States	2012
	KJ407076	HS66	GII.P4	GII.4	United States	2001
	KJ541743	SGU-110421	GII.P4	GII.4	South Korea	2011
	KJ649705	CUHK-NS-141	GII.P31	GII.4	Hong Kong	2013
	KJ685402	BG1C0434	GII.P4	GII.4	Bangladesh	2012
	KJ685403	BG1C0204	GII.P4	GII.4	Bangladesh	2011
	KJ685405	BG1C0282	GII.P4	GII.4	Bangladesh	2011
	KJ685406	BG1C0391	GII.P31	GII.4	Bangladesh	2012
	KJ685408	BG1C0066	GII.P4	GII.4	Bangladesh	2011
	KJ685409	BG1C0241-32	GII.P4	GII.4	Bangladesh	2011
	KJ685411	BG1C0398	GII.P4	GII.4	Bangladesh	2012
	KJ685412	BG1C0405	GII.P31	GII.4	Bangladesh	2012
	KJ685413	BG1C0317	GII.P4	GII.4	Bangladesh	2011
	KJ685414	BG1C0004	GII.P4	GII.4	Bangladesh	2010
	KJ685415	BG1C0241-33	GII.P4	GII.4	Bangladesh	2011
	KJ685417	BG1C0270	GII.P4	GII.4	Bangladesh	2011
	KJ710245	CapeTown6745	GII.P4	GII.4	South Africa	2011
	KJ955492	JB031230054	GII.P31	GII.4	China	2012
	KJ955493	JB031230049	GII.P31	GII.4	China	2012
	KM198480	10116	GII.P4	GII.4	Vietnam	2009
	KM198481	10054	GII.P4	GII.4	Vietnam	2009
	KM198482	10114	GII.P4	GII.4	Vietnam	2009
	KM198483	10313	GII.P4	GII.4	Vietnam	2010
	KM198485	10148	GII.P4	GII.4	Vietnam	2009
	KM198486	C2H-18	GII.P4	GII.4	Vietnam	2011
	KM198487	10110	GII.P4	GII.4	Vietnam	2009
	KM198488	10325	GII.P4	GII.4	Vietnam	2010
	KM198489	10101	GII.P4	GII.4	Vietnam	2009
	KM198490	10002	GII.P4	GII.4	Vietnam	2009
	KM198495	10193	GII.P4	GII.4	Vietnam	2009
	KM198499	20118	GII.P4	GII.4	Vietnam	2009
	KM198501	10173	GII.P4	GII.4	Vietnam	2009
	KM198502	10136	GII.P4	GII.4	Vietnam	2009
	KM198506	10199	GII.P4	GII.4	Vietnam	2009
	KM198507	C2007	GII.P4	GII.4	Vietnam	2010
	KM198508	20066	GII.P4	GII.4	Vietnam	2009
	KM198510	10012	GII.P4	GII.4	Vietnam	2009
	KM198512	10062	GII.P4	GII.4	Vietnam	2009
	KM198513	20494	GII.P4	GII.4	Vietnam	2010
	KM198514	10079	GII.P4	GII.4	Vietnam	2009
	KM198515	C2H-31	GII.P4	GII.4	Vietnam	2011
	KM198516	10285	GII.P4	GII.4	Vietnam	2010
	KM198517	30399	GII.P4	GII.4	Vietnam	2010
	KM198518	10182	GII.P4	GII.4	Vietnam	2009
	KM198521	10176	GII.P4	GII.4	Vietnam	2009
	KM198523	10204	GII.P4	GII.4	Vietnam	2009
	KM198524	10034	GII.P4	GII.4	Vietnam	2009
	KM198526	10075	GII.P4	GII.4	Vietnam	2009
	KM198527	10074	GII.P4	GII.4	Vietnam	2009
	KM198532	10108	GII.P4	GII.4	Vietnam	2009
	KM198535	20092	GII.P4	GII.4	Vietnam	2009
	KM198536	20079	GII.P4	GII.4	Vietnam	2009
	KM198537	10137	GII.P4	GII.4	Vietnam	2009
	KM198538	10051	GII.P4	GII.4	Vietnam	2009
	KM198539	C2H-36	GII.P4	GII.4	Vietnam	2011
	KM198545	10195	GII.P4	GII.4	Vietnam	2009
	KM198546	20067	GII.P4	GII.4	Vietnam	2009
	KM198548	20107	GII.P4	GII.4	Vietnam	2009
	KM198550	10078	GII.P4	GII.4	Vietnam	2009
	KM198551	20108	GII.P4	GII.4	Vietnam	2009
	KM198555	C2035	GII.P4	GII.4	Vietnam	2010
	KM198556	10127	GII.P4	GII.4	Vietnam	2009
	KM198560	C2H-50	GII.P4	GII.4	Vietnam	2011
	KM198562	C2H-55	GII.P4	GII.4	Vietnam	2011
	KM198564	C2H-44	GII.P4	GII.4	Vietnam	2011
	KM198565	10169	GII.P4	GII.4	Vietnam	2009
	KM198566	20093	GII.P4	GII.4	Vietnam	2009
	KM198567	10255	GII.P4	GII.4	Vietnam	2009
	KM198568	C2H-62	GII.P4	GII.4	Vietnam	2011
	KM198569	10235	GII.P4	GII.4	Vietnam	2009
	KM198571	20123	GII.P4	GII.4	Vietnam	2009
	KM198574	10183	GII.P4	GII.4	Vietnam	2009
	KM198575	20069	GII.P4	GII.4	Vietnam	2009
	KM198576	C2H-43	GII.P4	GII.4	Vietnam	2011
	KM198580	10223	GII.P4	GII.4	Vietnam	2009
	KM198582	30192	GII.P4	GII.4	Vietnam	2009
	KM198584	10131	GII.P4	GII.4	Vietnam	2009
	KM198585	10238	GII.P4	GII.4	Vietnam	2009
	KM198588	10037	GII.P4	GII.4	Vietnam	2009
	KM198591	20122	GII.P4	GII.4	Vietnam	2009
	KM245075	13-Z-2	GII.P31	GII.4	Taiwan	2013
	KM258128	12-BA-1	GII.P31	GII.4	Taiwan	2012
	KM258129	12-CG-2-4	GII.P31	GII.4	Taiwan	2012
	KM258130	12-AY-1	GII.P4	GII.4	Taiwan	2012
	KM258131	12-AY-2	GII.P4	GII.4	Taiwan	2012
	KM272334	gg-12-08-04	GII.P31	GII.4	South Korea	2012
	KP784691	Johannesburg_4175	GII.P4	GII.4	South Africa	2009
	KP784692	Johannesburg_7028	GII.P4	GII.4	South Africa	2011
	KP784693	Empangeni_8501	GII.P4	GII.4	South Africa	2011
	KP784694	Empangeni_8604	GII.P4	GII.4	South Africa	2012
	KP784695	Empangeni_9693	GII.P4	GII.4	South Africa	2012
	KP784696	CapeTown_9772	GII.P31	GII.4	South Africa	2012
	KP784697	CapeTown_10105	GII.P31	GII.4	South Africa	2012
	KP784698	BW_Johannesburg	GII.P4	GII.4	South Africa	2012
	KT152148	Minerva2006	GII.P4	GII.4	United States	2006
	KT202793	GZ2013-L10	GII.P31	GII.4	China	2014
	KT202794	GZ2014-L106	GII.P31	GII.4	China	2014
	KT202795	GZ2014-L122	GII.P31	GII.4	China	2014
	KT202796	GZ2014-L132	GII.P31	GII.4	China	2014
	KT202797	GZ2014-L295	GII.P31	GII.4	China	2014
	KT202798	GZ2014-L307	GII.P31	GII.4	China	2014
	KU311158	OU2	GII.P31	GII.4	Canada	2014
	KX158279	13-38	GII.P31	GII.4	Canada	2015
	KX158280	13-39	GII.P31	GII.4	Canada	2015
	KX158285	15-59	GII.P31	GII.4	Canada	2015
	KX586330	ZJ01	GII.P31	GII.4	China	2015
	KX907727	CA3477	GII.P16	GII.4	United States	2015
	KY210980	NS16-C38	GII.P16	GII.4	Russia	2016
	KY421039	Sydney_Variant_2015	GII.P31	GII.4	United States	2015
	KY424328	RockvilleD1	GII.P31	GII.4	United States	2012
	KY424332	MD104-2	GII.P4	GII.4	United States	1987
	KY424333	MD104-5	GII.P4	GII.4	United States	1987
	KY424334	MD104-7	GII.P4	GII.4	United States	1987
	KY424335	MD104-8	GII.P4	GII.4	United States	1987
	KY424336	MD104-9	GII.P4	GII.4	United States	1987
	KY424337	MD143-4	GII.P4	GII.4	United States	1987
	KY424338	MD143-7	GII.P4	GII.4	United States	1987
	KY424339	MD04-1A	GII.P4	GII.4	United States	1988
	KY424340	MD04-7A	GII.P4	GII.4	United States	1988
	KY486271	GII.Pe-GII.4-Sydney-USA	GII.P31	GII.4	United States	2013
	KY496327	WI2138	GII.P31	GII.4	United States	2012
	KY887599	NOR-2559	GII.P16	GII.4	United Kingdom	2016
	KY887600	NOR-2558	GII.P16	GII.4	United Kingdom	2016
	KY887601	NOR-2565	GII.P16	GII.4	United Kingdom	2016
	KY887602	NOR-2516	GII.P16	GII.4	United Kingdom	2015
	KY887603	NOR-2515	GII.P16	GII.4	United Kingdom	2015
	KY887604	NOR-2518	GII.P16	GII.4	United Kingdom	2015
	KY887605	NOR-2520	GII.P16	GII.4	United Kingdom	2015
	KY905331	NSW789Z	GII.P4	GII.4	Australia	2016
	KY905333	QLDB101	GII.P31	GII.4	Australia	2016
	KY905335	QLDB309	GII.P16	GII.4	Australia	2016
	KY947546	Titusville_7426	GII.P4	GII.4	United States	2015
	KY947547	Ellsworth_7118	GII.P4	GII.4	United States	2014
	KY947549	CS4243	GII.P16	GII.4	United States	2016
	KY947550	Pasadena_3477	GII.P16	GII.4	United States	2015
	LC066046	OSF78	GII.P31	GII.4	Japan	2015
	LC133344	OsakaSB2-1	GII.P31	GII.4	Japan	2014
	LC175468	Kawasaki194	GII.P16	GII.4	Japan	2016
	LC421227	330077	GII.P12	GII.4	Japan	2017
	LC421228	330078	GII.P12	GII.4	Japan	2017
	LN854565	Groningen	GII.P4	GII.4	Netherlands	2012
	LN854566	Groningen01	GII.P4	GII.4	Netherlands	2012
	LN854567	Groningen02	GII.P31	GII.4	Netherlands	2012
	LN854571	Nijmegen01	GII.P4	GII.4	Netherlands	2012
	LN854572	Nijmegen02	GII.P4	GII.4	Netherlands	2012
	MG002630	BNE1	GII.P16	GII.4	Australia	2017
	MG002631	BNE2	GII.P16	GII.4	Australia	2017
	MG002632	BNE3	GII.P4	GII.4	Australia	2017
	MG002633	BNE4	GII.P16	GII.4	Australia	2017
	MG002634	BNE5	GII.P4	GII.4	Australia	2017
	MG049692	YJB1	GII.P4	GII.4	Taiwan	2009
	MG214988	JN010	GII.P31	GII.4	China	2017
	MG548737	Suncheon	GII.P4	GII.4	South Korea	2016
	MG733284	WZ198	GII.P31	GII.4	China	2013
	MG733285	WZ320	GII.P31	GII.4	China	2013
	MG733286	WZ700	GII.P31	GII.4	China	2013
	MG733287	WZ785	GII.P31	GII.4	China	2013
	MG786781	DBM15-156	GII.P31	GII.4	Thailand	2015
	MG892929	NS17-A869	GII.P16	GII.4	Russia	2017
	MH188080	413-7456_ST5	GII.P4	GII.4	Australia	2017
	MH218605	NORO_134_07_02_2015	GII.P31	GII.4	United Kingdom	2015
	MH218606	NORO_135_30_01_2015	GII.P4	GII.4	United Kingdom	2015
	MH218607	NORO_136_20_02_2015	GII.P4	GII.4	United Kingdom	2015
	MH218608	NORO_137_08_06_2015	GII.P31	GII.4	United Kingdom	2015
	MH218609	NORO_138_23_10_2014	GII.P4	GII.4	United Kingdom	2014
	MH218610	NORO_139_24_10_2014	GII.P4	GII.4	United Kingdom	2014
	MH218611	NORO_140_26_10_2014	GII.P4	GII.4	United Kingdom	2014
	MH218612	NORO_141_02_11_2014	GII.P4	GII.4	United Kingdom	2014
	MH218613	NORO_142_05_11_2014	GII.P4	GII.4	United Kingdom	2014
	MH218614	NORO_143_12_11_2014	GII.P31	GII.4	United Kingdom	2014
	MH218615	NORO_144_13_11_2014	GII.P31	GII.4	United Kingdom	2014
	MH218616	NORO_145_21_11_2014	GII.P31	GII.4	United Kingdom	2014
	MH218617	NORO_147_05_01_2015	GII.P4	GII.4	United Kingdom	2015
	MH218619	NORO_148_08_01_2015	GII.P4	GII.4	United Kingdom	2015
	MH218620	NORO_149_22_01_2015	GII.P31	GII.4	United Kingdom	2015
	MH218621	NORO_150_22_01_2015	GII.P31	GII.4	United Kingdom	2015
	MH218622	NORO_151_31_01_2015	GII.P31	GII.4	United Kingdom	2015
	MH218623	NORO_152_02_02_2015	GII.P31	GII.4	United Kingdom	2015
	MH218624	NORO_153_19_02_2015	GII.P31	GII.4	United Kingdom	2015
	MH218625	NORO_154_02_03_2015	GII.P31	GII.4	United Kingdom	2015
	MH218626	NORO_155_02_03_2015	GII.P31	GII.4	United Kingdom	2015
	MH218627	NORO_156_02_03_2015	GII.P31	GII.4	United Kingdom	2015
	MH218628	NORO_157_03_03_2015	GII.P31	GII.4	United Kingdom	2015
	MH218629	NORO_158_01_04_2015	GII.P31	GII.4	United Kingdom	2015
	MH218631	NORO_161_27_04_2015	GII.P31	GII.4	United Kingdom	2015
	MH218632	NORO_162-1_03_05_2015	GII.P31	GII.4	United Kingdom	2015
	MH218633	NORO_164_04_06_2015	GII.P4	GII.4	United Kingdom	2015
	MH218634	NORO_165_21_06_2015	GII.P31	GII.4	United Kingdom	2015
	MH218635	NORO_166_21_06_2015	GII.P31	GII.4	United Kingdom	2015
	MH218636	NORO_167_23_06_2015	GII.P4	GII.4	United Kingdom	2015
	MH218637	NORO_168_23_06_2015	GII.P31	GII.4	United Kingdom	2015
	MH218638	NORO_169_02_07_2015	GII.P31	GII.4	United Kingdom	2015
	MH218652	NORO_184_23_09_2015	GII.P4	GII.4	United Kingdom	2015
	MH218662	NORO_201_30_11_2015	GII.P31	GII.4	United Kingdom	2015
	MH218663	NORO_205_02_12_2015	GII.P31	GII.4	United Kingdom	2015
	MH218665	NORO_207_07_12_2015	GII.P4	GII.4	United Kingdom	2015
	MH218669	NORO_211_16_12_2015	GII.P4	GII.4	United Kingdom	2015
	MH218670	NORO_212_17_12_2015	GII.P4	GII.4	United Kingdom	2015
	MH218674	NORO_216_22_12_2015	GII.P31	GII.4	United Kingdom	2015
	MH218684	NORO_226_06_01_2016	GII.P16	GII.4	United Kingdom	2016
	MH218685	NORO_227_07_01_2016	GII.P16	GII.4	United Kingdom	2016
	MH218691	NORO_234_25_01_2016	GII.P4	GII.4	United Kingdom	2016
	MH218694	NORO_31_11_09_2014	GII.P31	GII.4	United Kingdom	2014
	MH218695	NORO_32_19_06_2014	GII.P4	GII.4	United Kingdom	2014
	MH218698	NORO_38_09_08_2014	GII.P4	GII.4	United Kingdom	2014
	MH218699	NORO_39_26_08_2014	GII.P31	GII.4	United Kingdom	2014
	MH218700	NORO_40-1_01_09_2014	GII.P31	GII.4	United Kingdom	2014
	MH218701	NORO_42_01_09_2014	GII.P31	GII.4	United Kingdom	2014
	MH218702	NORO_43_02_07_2014	GII.P31	GII.4	United Kingdom	2014
	MH218703	NORO_45_31_07_2014	GII.P4	GII.4	United Kingdom	2014
	MH218704	NORO_46_24_08_2014	GII.P4	GII.4	United Kingdom	2014
	MH218705	NORO_47_29_07_2014	GII.P31	GII.4	United Kingdom	2014
	MH218706	NORO_48-1_01_07_2014	GII.P31	GII.4	United Kingdom	2014
	MH218707	NORO_49_15_10_2014	GII.P31	GII.4	United Kingdom	2014
	MH218708	NORO_50_30_07_2014	GII.P31	GII.4	United Kingdom	2014
	MH218709	NORO_52-1_16_07_2014	GII.P31	GII.4	United Kingdom	2014
	MH218710	NORO_53_19_07_2014	GII.P4	GII.4	United Kingdom	2014
	MH218711	NORO_54-1_08_09_2014	GII.P31	GII.4	United Kingdom	2014
	MH218713	NORO_58_25_07_2014	GII.P4	GII.4	United Kingdom	2014
	MH218714	NORO_58-1_13_10_2015	GII.P4	GII.4	United Kingdom	2015
	MH218715	NORO_59_08_07_2014	GII.P31	GII.4	United Kingdom	2014
	MH218716	NORO_60_28_09_2014	GII.P4	GII.4	United Kingdom	2014
	MH218718	NORO_68-6_28_08_2014	GII.P4	GII.4	United Kingdom	2014
	MH260479	ST709	GII.P16	GII.4	United States	2017
	MH260480	ST680	GII.P16	GII.4	United States	2017
	MH260481	ST545	GII.P16	GII.4	United States	2017
	MH260482	ST480	GII.P16	GII.4	United States	2017
	MH260483	ST466	GII.P16	GII.4	United States	2017
	MH260484	ST435	GII.P16	GII.4	United States	2017
	MH260485	ST420	GII.P16	GII.4	United States	2017
	MH260486	ST347	GII.P16	GII.4	United States	2017
	MH260488	ST305	GII.P16	GII.4	United States	2017
	MH260489	ST295	GII.P16	GII.4	United States	2017
	MH260490	ST283	GII.P16	GII.4	United States	2017
	MH260491	ST256	GII.P16	GII.4	United States	2017
	MH260492	ST254	GII.P16	GII.4	United States	2017
	MH260495	ST166	GII.P16	GII.4	United States	2017
	MH260496	ST165	GII.P16	GII.4	United States	2017
	MH260497	ST161	GII.P16	GII.4	United States	2017
	MH260498	ST156	GII.P16	GII.4	United States	2017
	MH260499	ST155	GII.P16	GII.4	United States	2017
	MH260502	ST134	GII.P16	GII.4	United States	2017
	MH260503	ST114	GII.P16	GII.4	United States	2017
	MH260504	ST111	GII.P16	GII.4	United States	2017
	MH260505	ST110	GII.P16	GII.4	United States	2017
	MH260506	ST109	GII.P16	GII.4	United States	2017
	MH260508	ST103	GII.P16	GII.4	United States	2017
	MH279823	ST374	GII.P16	GII.4	United States	2017
	MH279825	ST90	GII.P16	GII.4	United States	2017
	MH413069	10149	GII.P4	GII.4	United States	2010
	MH413070	859	GII.P4	GII.4	United States	2008
	MH702258	ETR-NV-080	GII.P31	GII.4	Nepal	2013
	MH702269	ETR-NV-177	GII.P31	GII.4	Bhutan	2012
	MH702270	ETR-NV-180	GII.P31	GII.4	Bhutan	2012
	MH702271	ETR-NV-181	GII.P31	GII.4	Bhutan	2012
	MH702272	ETR-NV-183	GII.P31	GII.4	Bhutan	2012
	MH702273	ETR-NV-184	GII.P31	GII.4	Bhutan	2012
	MH702274	ETR-NV-185	GII.P31	GII.4	Bhutan	2012
	MH702275	ETR-NV-186	GII.P31	GII.4	Bhutan	2012
	MH979230	CGMH1411	GII.P31	GII.4	Taiwan	2018
	MK073885	Fresno-0182	GII.P16	GII.4	United States	2016
	MK073888	Roscommon-0105	GII.P16	GII.4	United States	2016
	MK073889	St.Louis-0113	GII.P4	GII.4	United States	2016
	MK073890	Gallatin-0036	GII.P16	GII.4	United States	2016
	MK073891	Gallatin-0038	GII.P16	GII.4	United States	2016
	MK073894	Nashville-0085	GII.P16	GII.4	United States	2016
	MK483909	NS18-A1494	GII.P16	GII.4	Russia	2018
	MK629457	Auglaize0259	GII.P16	GII.4	United States	2016
	MK752933	Grant0016	GII.P16	GII.4	United States	2018
	MK752934	Grant0015	GII.P16	GII.4	United States	2018
	MK752936	St.Croix0439	GII.P16	GII.4	United States	2017
	MK752937	CerroGordo0434	GII.P16	GII.4	United States	2017
	MK752938	Brown0441	GII.P16	GII.4	United States	2017
	MK752942	Marathon0626	GII.P16	GII.4	United States	2016
	MK752943	LaCrosse0643	GII.P16	GII.4	United States	2016
	MK752948	Walworth0399	GII.P31	GII.4	United States	2013
	MK753017	Lane0371	GII.P16	GII.4	United States	2017
	MK753018	Clackamas0373	GII.P16	GII.4	United States	2017
	MK753028	Pima0257	GII.P4	GII.4	United States	2014
	MK753029	SanDiego0043	GII.P16	GII.4	United States	2016
	MK753030	Marin0375	GII.P16	GII.4	United States	2015
	MK753032	SanJoaquin0116	GII.P16	GII.4	United States	2016
	MK754442	BaltimoreCity0391	GII.P16	GII.4	United States	2015
	MK754444	Baltimore0201	GII.P16	GII.4	United States	2017
	MK754446	Washington0207	GII.P16	GII.4	United States	2018
	MK756033	Alameda0771	GII.P16	GII.4	United States	2016
	MK756034	Alameda0766	GII.P16	GII.4	United States	2016
	MK756035	Alameda0787	GII.P16	GII.4	United States	2016
	MK756036	Alameda0788	GII.P16	GII.4	United States	2016
	MK756037	Alameda0792	GII.P16	GII.4	United States	2016
	MK756038	Alameda0791	GII.P16	GII.4	United States	2016
	MK762558	CS0031	GII.P31	GII.4	United States	2014
	MK762561	CS0014	GII.P4	GII.4	United States	2018
	MK762562	CS0193	GII.P16	GII.4	United States	2016
	MK762563	CS0194	GII.P16	GII.4	United States	2016
	MK762564	CS0195	GII.P16	GII.4	United States	2016
	MK762566	CS0275	GII.P16	GII.4	United States	2016
	MK762567	CS0276	GII.P16	GII.4	United States	2016
	MK762568	CS0651	GII.P16	GII.4	United States	2016
	MK762569	CS1009	GII.P16	GII.4	United States	2017
	MK762570	CS1010	GII.P16	GII.4	United States	2017
	MK762621	Jackson1608	GII.P16	GII.4	United States	2017
	MK762622	Jackson0849	GII.P4	GII.4	United States	2017
	MK762623	Jackson0853	GII.P4	GII.4	United States	2017
	MK762624	Jackson4273	GII.P16	GII.4	United States	2017
	MK762629	Lee0113	GII.P16	GII.4	United States	2017
	MK762630	Broward1056	GII.P31	GII.4	United States	2015
	MK762632	Natrona0468	GII.P16	GII.4	United States	2017
	MK762635	LosAngeles0190	GII.P16	GII.4	United States	2017
	MK762636	LosAngeles0196	GII.P16	GII.4	United States	2017
	MK762637	LaPorte0381	GII.P16	GII.4	United States	2015
	MK762638	Miami0181	GII.P16	GII.4	United States	2017
	MK762639	Porter0184	GII.P16	GII.4	United States	2017
	MK762719	ETR-NV-093	GII.P31	GII.4	Nepal	2013
	MK762746	Hardin1028	GII.P16	GII.4	United States	2016
	MK764013	Wayne0078	GII.P16	GII.4	United States	2016
	MK764015	Ingham0228	GII.P16	GII.4	United States	2017
	MK764016	Bay0244	GII.P16	GII.4	United States	2018
	MK764018	Stafford0184	GII.P16	GII.4	United States	2016
	MK764019	Arlington0551	GII.P31	GII.4	United States	2015
	MK764021	Loudoun0411	GII.P16	GII.4	United States	2017
	MK773584	Olmsted0258	GII.P16	GII.4	United States	2016
	MK773585	Olmsted0261	GII.P16	GII.4	United States	2016
	MK773586	Ramsey0269	GII.P16	GII.4	United States	2017
	MK775032	Wood0352	GII.P16	GII.4	United States	2017
	MK789434	3546	GII.P4	GII.4	Spain	2016
	MK789435	3549	GII.P31	GII.4	Spain	2016
	MK789436	3552	GII.P4	GII.4	Spain	2016
	MK907796	G19_032	GII.P31	GII.4	France	2014
	MK907799	G19_035	GII.P4	GII.4	France	2018
	MK928496	CU_21953	GII.P31	GII.4	Thailand	2018
	MK928497	CU_21954	GII.P31	GII.4	Thailand	2018
	MK934772	2015HN08	GII.P31	GII.4	China	2015
	MN400355	CUHK-NS-2200	GII.P31	GII.4	Hong Kong	2019
	MN525275	JH28	GII.P16	GII.4	Brazil	2016
	MN525276	JH29	GII.P16	GII.4	Brazil	2016
	MN703761	MI_2016_feces	GII.P31	GII.4	United States	2016
	MN897754	Chippewa0181	GII.P31	GII.4	United States	2018
	MN897755	Polk0185	GII.P16	GII.4	United States	2018
	MN897756	Shawano0193	GII.P16	GII.4	United States	2018
	MT026582	Aiken0160	GII.P4	GII.4	United States	2019
	MT028542	Allegany0230	GII.P31	GII.4	United States	2018
	MT029316	Helena0207	GII.P16	GII.4	United States	2018
	MT031761	Brevard0199	GII.P16	GII.4	United States	2017
	MT031821	Davidson0138	GII.P16	GII.4	United States	2019
	MT032004	Buchanan0126	GII.P16	GII.4	United States	2018
	X86557	Lordsdale	GII.P4	GII.4	United Kingdom	1993
	HM596590	Nsk-N490	GII.P16	GII.5	Russia	2010
	KJ196277	Saitama_T49	GII.P40	GII.5	Japan	2001
	KJ196288	Saitama_T52	GII.P5	GII.5	Japan	2002
	KM036379	12-BB-4	GII.P40	GII.5	Taiwan	2012
	MF802552	12194	GII.P40	GII.5	China	2016
	MF802553	12196	GII.P40	GII.5	China	2016
	MF802554	12197	GII.P40	GII.5	China	2016
	AB039776	Saitama_U3	GII.P7	GII.6	Japan	1997
	AB039777	Saitama_U4	GII.P7	GII.6	Japan	1997
	AB039778	Saitama_U16	GII.P6	GII.6	Japan	1998
	AB039779	Saitama_U17	GII.P6	GII.6	Japan	1998
	AB084071	GIFU99	GII.P7	GII.6	Japan	1999
	GU930737	E99-13646	GII.P7	GII.6	United States	1997
	HQ169542	186	GII.P6	GII.6	United States	2005
	JX846927	CHDC4073	GII.P7	GII.6	United States	1984
	JX989075	GZ2010-L96	GII.P6	GII.6	China	2011
	KC576910	S9c	GII.P7	GII.6	Senegal	1976
	KJ407072	HS245	GII.P7	GII.6	United States	2010
	KM198498	20088	GII.P7	GII.6	Vietnam	2009
	KM198530	20486	GII.P7	GII.6	Vietnam	2010
	KM198531	30116	GII.P7	GII.6	Vietnam	2009
	KM198534	30443	GII.P7	GII.6	Vietnam	2010
	KM198549	30473	GII.P7	GII.6	Vietnam	2010
	KU935739	0907-26	GII.P7	GII.6	China	2015
	KX158281	14-55	GII.P7	GII.6	Canada	2015
	KX158282	14-56	GII.P7	GII.6	Canada	2015
	KX158286	15-65	GII.P7	GII.6	Canada	2015
	KX268709	Maryland	GII.P7	GII.6	United States	2014
	KY424341	BethesdaD1	GII.P7	GII.6	United States	2012
	KY424345	HenrytonH1	GII.P6	GII.6	United States	1971
	KY424346	HenrytonH2	GII.P6	GII.6	United States	1971
	KY424347	HenrytonH3	GII.P6	GII.6	United States	1971
	KY424348	HenrytonH4	GII.P6	GII.6	United States	1971
	LN854568	Groningen	GII.P7	GII.6	Netherlands	2014
	MF802550	12025	GII.P7	GII.6	China	2016
	MG557654	P3	GII.P7	GII.6	Ethiopia	2016
	MG571778	VB4	GII.P7	GII.6	Venezuela	2015
	MG674720	4-Fengtai	GII.P7	GII.6	China	2017
	MH218639	NORO_170_23_09_2014	GII.P7	GII.6	United Kingdom	2014
	MH218640	NORO_171_09_03_2015	GII.P7	GII.6	United Kingdom	2015
	MH218641	NORO_172_02_04_2015	GII.P7	GII.6	United Kingdom	2015
	MH218642	NORO_173_08_05_2015	GII.P7	GII.6	United Kingdom	2015
	MH218643	NORO_174_03_06_2015	GII.P7	GII.6	United Kingdom	2015
	MH218644	NORO_174-1_13_11_2015	GII.P7	GII.6	United Kingdom	2015
	MH218645	NORO_176-1_17_12_2015	GII.P7	GII.6	United Kingdom	2015
	MH218650	NORO_182_19_09_2015	GII.P7	GII.6	United Kingdom	2015
	MH218666	NORO_208_11_12_2015	GII.P7	GII.6	United Kingdom	2015
	MH218667	NORO_209_15_12_2015	GII.P7	GII.6	United Kingdom	2015
	MH218673	NORO_215_18_12_2015	GII.P7	GII.6	United Kingdom	2015
	MH218687	NORO_229_12_01_2016	GII.P7	GII.6	United Kingdom	2016
	MH218719	NORO_68-7_18_03_2015	GII.P7	GII.6	United Kingdom	2015
	MH260487	ST342	GII.P7	GII.6	United States	2017
	MH260510	ST287	GII.P7	GII.6	United States	2017
	MH279824	ST322	GII.P7	GII.6	United States	2017
	MH702284	ETR-NV-361	GII.P7	GII.6	Cambodia	2016
	MH702286	ETR-NV-382	GII.P7	GII.6	Cambodia	2016
	MH702288	ETR-NV-393	GII.P7	GII.6	Bhutan	2014
	MH791993	ST368	GII.P7	GII.6	United States	2017
	MK301293	Maryland	GII.P7	GII.6	United States	2018
	MN248514	2	GII.P7	GII.6	Belgium	2015
	MN248515	3	GII.P7	GII.6	Belgium	2015
	MN248516	4	GII.P7	GII.6	Belgium	2015
	MN248517	5	GII.P7	GII.6	Belgium	2015
	KJ196295	TAKAsanKimchi	GII.P7	GII.7	Japan	2010
	MH218658	NORO_197_04_11_2015	GII.P7	GII.7	United Kingdom	2015
	MH218661	NORO_200_25_11_2015	GII.P7	GII.7	United Kingdom	2015
	MH218692	NORO_236_29_01_2016	GII.P7	GII.7	United Kingdom	2016
	MK762722	ETR-NV-127	GII.P7	GII.7	Bhutan	2015
	MN038126	CA-RGDS-1042	GII.P7	GII.7	United States	2017
	AB039780	Saitama_U25	GII.P8	GII.8	Japan	1998
	MK213549	GZ2017-L601	GII.P8	GII.8	China	2017
	MG495079	Loreto1257	GII.PNA1	GII.NA1	Peru	2013
	KJ196290	Sapporo-HK299	GII.P15	GIX.1	Japan	2007
	MN227770	Pulaski0185	GII.P15	GIX.1	United States	2017
	MN227771	Bradford0309	GII.P15	GIX.1	United States	2017
	MN227772	Barry0457	GII.P15	GIX.1	United States	2017
	MN227773	Barry0458	GII.P15	GIX.1	United States	2017
	MN227774	Sevier0098	GII.P15	GIX.1	United States	2018
	MN227775	Nassau0108	GII.P15	GIX.1	United States	2018
	MN227776	Providence0110	GII.P15	GIX.1	United States	2018
	MN227777	Shenandoah0111	GII.P15	GIX.1	United States	2018
	MN462922	YIYANG	GII.P15	GIX.1	China	2018
	MN473468	xinghuang	GII.P15	GIX.1	China	2018
	KJ196291	Yuzawa-Gira2HS	GII.P28	GVIII.1	Japan	2011
