# Supplementary material for: Genome-wide analyses of human noroviruses provide insights on evolutionary dynamics and evidence of coexisting viral populations evolving under recombination constraints
Source: PLoS Pathog. 2021 Jul 13;17(7):e1009744. doi: 10.1371/journal.ppat.1009744 (PMC8318288; doi:10.1371/journal.ppat.1009744)
Supplement: S5 Table — (XLSX) [file ppat.1009744.s017.xlsx]

## Sheet: Sheet1
		S5 Table: Norovirus VP1 sequences downloaded from GenBank in this study
		Accession number	Strain	Genotype	Country	Year
		MH638229	BA81265	GI.1	United States	2017
		MH638228	ESP20695	GI.1	United States	2017
		KT732279	15-EN-8	GI.1	Taiwan	2015
		AY502016	West_Chester	GI.1	United States	2001
		FJ384783	P7-587	GI.1	Sweden	2007
		EU085529	P774.Delsjo2004	GI.1	Sweden	2004
		EU085528	P738.Delsjo2004	GI.1	Sweden	2004
		EU085527	P726.Delsjo2004	GI.1	Sweden	2004
		EU085526	P725.Delsjo2004	GI.1	Sweden	2004
		EU085525	P715.Delsjo2004	GI.1	Sweden	2004
		L23828	SRSV-KY-89	GI.1	Japan	1989
		EF547392	Maizuru30512	GI.1	Japan	2003
		M87661	8FIIa	GI.1	United States	1968
		AB031013	Aichi124-89	GI.1	Japan	1989
		KP064095	E2818	GI.2	France	2008
		MH218720	NORO_79_05_07_2014	GI.2	United Kingdom	2014
		MH218656	NORO_188_01_10_2015	GI.2	United Kingdom	2015
		MH218649	NORO_181_09_09_2015	GI.2	United Kingdom	2015
		KU954111	16-P-2	GI.2	Taiwan	2016
		KU954110	16-AF-2	GI.2	Taiwan	2016
		KF306212	Jingzhou-2013401	GI.2	China	2013
		JQ743332	GI.2	GI.2	United States	1999
		L07418	Southampton	GI.2	United Kingdom	1991
		AF435807	C59	GI.2	US Navy ship	1999
		FJ515294	Leuven	GI.2	Belgium	2003
		AJ277610	Whiterose	GI.2	United Kingdom	1996
		KM289169	Muenster702	GI.3	Germany	2014
		JN183164	S26-L.Edet	GI.3	Sweden	2008
		KP064096	E3041	GI.3	France	2008
		JN603244	S29-L.Edet	GI.3	Sweden	2008
		GQ856470	Beijing54108	GI.3	China	2007
		AB187514	Otofuke	GI.3	Japan	1979
		MK073893	Nashville-0047	GI.3	United States	2016
		MK073892	Nashville-0046	GI.3	United States	2016
		MK073887	BayCity-0088	GI.3	United States	2016
		KT781411	EN-3	GI.3	Taiwan	2015
		U04469	DSV395	GI.3	Saudi Arabia	1990
		JN699050	B8	GI.3	Central African Republic	1977
		JN699049	C9	GI.3	French Guiana	1978
		JN699048	C91	GI.3	French Guiana	1978
		JN699047	E8	GI.3	Uganda	1976
		JQ911594	10360	GI.3	Viet Nam	2010
		GQ856473	Beijing55042	GI.3	China	2007
		GQ856472	Beijing54660	GI.3	China	2007
		GQ856471	Beijing54114	GI.3	China	2007
		EF547396	Akabane991130	GI.3	Japan	1999
		LC378993	FS118-2015	GI.3	Japan	2015
		LC378992	FS114-2015	GI.3	Japan	2015
		LC378991	FE61-2015	GI.3	Japan	2015
		LC378990	FE59-2015	GI.3	Japan	2015
		LC378989	FE47-2015	GI.3	Japan	2015
		LC378988	FE29-2015	GI.3	Japan	2015
		LC378987	FE8-2015	GI.3	Japan	2015
		LC378986	FE2-2015	GI.3	Japan	2015
		LC378985	FS421-2014	GI.3	Japan	2015
		LC378984	FE49-2014	GI.3	Japan	2015
		MH218730	NORO_91_26_02_2015	GI.3	United Kingdom	2015
		MH218729	NORO_90_22_06_2015	GI.3	United Kingdom	2015
		MH218728	NORO_89_01_04_2015	GI.3	United Kingdom	2015
		MH218727	NORO_87_18_02_2015	GI.3	United Kingdom	2015
		MH218726	NORO_85_14_11_2014	GI.3	United Kingdom	2014
		MH218725	NORO_84_04_11_2014	GI.3	United Kingdom	2014
		MH218724	NORO_83_31_10_2014	GI.3	United Kingdom	2014
		MH218723	NORO_82_21_10_2014	GI.3	United Kingdom	2014
		MH218722	NORO_81_10_10_2014	GI.3	United Kingdom	2014
		MH218721	NORO_80_24_09_2014	GI.3	United Kingdom	2014
		MH218664	NORO_206_03_12_2015	GI.3	United Kingdom	2015
		MH218659	NORO_198_10_11_2015	GI.3	United Kingdom	2015
		MH218647	NORO_179_03_08_2015	GI.3	United Kingdom	2015
		KY934262	0304-19	GI.3	China	2015
		AF414405	Little_Rock316	GI.3	United States	1994
		AF414403	Honolulu219	GI.3	United States	1992
		AY038598	VA98115	GI.3	United States	1998
		KJ196292	Shimizu-KK2866	GI.3	Japan	2007
		KJ194510	NV_Amsterdam_2_1995	GI.3	Netherlands	1995
		JQ743330	GI.3	GI.3	United States	1999
		AF439267	Potsdam_196	GI.3	Germany	2000
		EF547393	Osaka10314	GI.3	Japan	2001
		AF145709	Stav	GI.3	Norway	1995
		FJ711164	JKPG_883	GI.3	Sweden	2007
		FJ711163	JKPG_881	GI.3	Sweden	2007
		AJ277612	Birmingham	GI.3	United Kingdom	1993
		MT031988	CS0048	GI.3	United States	2019
		MN448477	Westport0085	GI.3	United States	2013
		MN922742	TW3108	GI.3	Taiwan	2019
		MN922741	TW3106	GI.3	Taiwan	2019
		MN922740	TW2834	GI.3	Taiwan	2019
		MN922739	TW2712	GI.3	Taiwan	2019
		MN922738	TW2601	GI.3	Taiwan	2019
		MN922737	TW2303	GI.3	Taiwan	2019
		MN922736	TW2015	GI.3	Taiwan	2019
		MN922735	TW2008	GI.3	Taiwan	2019
		MN922734	TW1921	GI.3	Taiwan	2019
		MN922733	TW1807	GI.3	Taiwan	2019
		MN922732	TW1310	GI.3	Taiwan	2019
		MN922731	TW1205	GI.3	Taiwan	2019
		MN922730	TW1203	GI.3	Taiwan	2019
		MN922729	TW1202	GI.3	Taiwan	2019
		MN922728	TW1128	GI.3	Taiwan	2019
		MN922727	TW1108	GI.3	Taiwan	2019
		MN922726	TW1107	GI.3	Taiwan	2019
		MN922725	TW1001	GI.3	Taiwan	2019
		MN922724	TW0803	GI.3	Taiwan	2019
		MN922723	TW0702	GI.3	Taiwan	2019
		MN922722	TW0403	GI.3	Taiwan	2019
		MN922721	TW0327	GI.3	Taiwan	2019
		MN922720	TW0204	GI.3	Taiwan	2019
		MN922719	TW0118	GI.3	Taiwan	2019
		MN922718	TW3110	GI.3	Taiwan	2018
		MN922717	TW2914	GI.3	Taiwan	2018
		MN922716	TW2913	GI.3	Taiwan	2018
		MN922715	TW2905	GI.3	Taiwan	2018
		MN922714	TW2904	GI.3	Taiwan	2018
		MN922713	TW2903	GI.3	Taiwan	2018
		MN922712	TW2902	GI.3	Taiwan	2018
		MN922711	TW2817	GI.3	Taiwan	2018
		MN922710	TW2816	GI.3	Taiwan	2018
		MN922709	TW2806	GI.3	Taiwan	2018
		MN922708	TW2045-2805	GI.3	Taiwan	2018
		MN922707	TW2045-2804	GI.3	Taiwan	2018
		MN922706	TW2045-2803	GI.3	Taiwan	2018
		MN922705	TW2045-2802	GI.3	Taiwan	2018
		MN922704	TW2045-2708	GI.3	Taiwan	2018
		MN922703	TW2707	GI.3	Taiwan	2018
		MN922702	TW2614	GI.3	Taiwan	2018
		MN922701	TW2611	GI.3	Taiwan	2018
		MN922700	TW2606	GI.3	Taiwan	2018
		MN922699	TW2303	GI.3	Taiwan	2018
		MN922698	TW2219	GI.3	Taiwan	2018
		MN922697	TW2202	GI.3	Taiwan	2018
		MN922696	TW2201	GI.3	Taiwan	2018
		MN922695	TW2045	GI.3	Taiwan	2018
		MN922694	TW2033	GI.3	Taiwan	2018
		MN922693	TW2032	GI.3	Taiwan	2018
		MN922692	TW2010	GI.3	Taiwan	2018
		MN922691	TW2008	GI.3	Taiwan	2018
		MN922690	TW2005	GI.3	Taiwan	2018
		MN922689	TW1803	GI.3	Taiwan	2018
		MN922688	TW1711	GI.3	Taiwan	2018
		MN922687	TW1709	GI.3	Taiwan	2018
		MN922686	TW1702	GI.3	Taiwan	2018
		MN922685	TW1617	GI.3	Taiwan	2018
		MN922684	TW1616	GI.3	Taiwan	2018
		MN922683	TW1613	GI.3	Taiwan	2018
		MN922682	TW1611	GI.3	Taiwan	2018
		MN922681	TW1504	GI.3	Taiwan	2018
		MN922680	TW1104	GI.3	Taiwan	2018
		MN922679	TW1011	GI.3	Taiwan	2018
		MN922678	TW0912	GI.3	Taiwan	2018
		MN922677	TW0807	GI.3	Taiwan	2018
		MN922676	TW0803	GI.3	Taiwan	2018
		MN922675	TW0607	GI.3	Taiwan	2018
		MN922674	TW0512	GI.3	Taiwan	2018
		MN922673	TW0316	GI.3	Taiwan	2018
		MN922672	TW0315	GI.3	Taiwan	2018
		MN922671	TW0314	GI.3	Taiwan	2018
		MN922670	TW0312	GI.3	Taiwan	2018
		MN922669	TW0311	GI.3	Taiwan	2018
		MN922668	TW0222	GI.3	Taiwan	2018
		MN922667	TW0214	GI.3	Taiwan	2018
		MN922666	TW2901	GI.3	Taiwan	2017
		MN922665	TW2803	GI.3	Taiwan	2017
		MN922664	TW2802	GI.3	Taiwan	2017
		MN922663	TW2801	GI.3	Taiwan	2017
		MN922662	TW2706	GI.3	Taiwan	2017
		MN922661	TW2414	GI.3	Taiwan	2017
		MN922660	TW2035	GI.3	Taiwan	2017
		MN922659	TW1205	GI.3	Taiwan	2017
		MN922658	TW3108	GI.3	Taiwan	2016
		MN922657	TW2923	GI.3	Taiwan	2016
		MN922656	TW2814	GI.3	Taiwan	2016
		MN922655	TW2813	GI.3	Taiwan	2016
		MN922654	TW2812	GI.3	Taiwan	2016
		MN922653	TW2005	GI.3	Taiwan	2016
		MN922652	TW1512	GI.3	Taiwan	2016
		MN922651	TW1511	GI.3	Taiwan	2016
		MN922650	TW1123	GI.3	Taiwan	2016
		MN922649	TW0214	GI.3	Taiwan	2015
		MN922648	TW1105	GI.3	Taiwan	2016
		JN603245	S50-L.Edet	GI.4	Sweden	2008
		JN183163	S14-L.Edet	GI.4	Sweden	2008
		JN183162	S25-L.Edet	GI.4	Sweden	2008
		MG049693	CYY1	GI.4	Taiwan	2009
		KT732281	15-ED-2	GI.4	Taiwan	2015
		AF414404	Baltimore277	GI.4	United States	1993
		AF414402	New_Orleans266	GI.4	United States	1993
		GQ413970	1643	GI.4	United States	2008
		LC101821	s130149	GI.4	Japan	2013
		LN854563	Groningen	GI.4	Netherlands	2011
		KM036381	14-H-2	GI.4	Taiwan	2014
		JQ743331	GI.4	GI.4	United States	2000
		GQ856475	Beijing55169	GI.4	China	2008
		AF394960	Koblenz433	GI.4	Germany	2000
		EF547394	Saga313	GI.4	Japan	2000
		AJ313030	Leeds	GI.4	United Kingdom	1992
		AJ277616	Valetta	GI.4	Malta	1995
		AB042808	Chiba407	GI.4	Japan	1987
		AB022679	Chiba_407	GI.4	Japan	1987
		MN938461	34	GI.4	China	2019
		MN938460	33	GI.4	China	2019
		LC101825	OC020180	GI.5	Japan	2002
		LC331067	FAnT99	GI.5	Japan	2017
		MH443711	Yiwu-CB1	GI.5	China	2018
		KP027329	14-BB-2	GI.5	Taiwan	2014
		KT732278	15-EN-9	GI.5	Taiwan	2015
		KT732277	15-EN-8	GI.5	Taiwan	2015
		AF414406	Appalachicola_Bay318	GI.5	United States	1995
		KJ402295	Siklos-HUN5407	GI.5	Hungary	2013
		JN699046	E57	GI.5	Uganda	1975
		AM263418	Babbacombe	GI.5	United Kingdom	1996
		AB039774	SzUG1	GI.5	Japan	1999
		AJ277614	Musgrove	GI.5	United Kingdom	1989
		JN222366	DK	GI.6	Denmark	2010
		KC473547	HuzhouN11	GI.6	China	2008
		MN226991	CA-RGDS-1059	GI.6	United States	2018
		LC342058	No24-Saitama-98-26	GI.6	Japan	1998
		LC342057	No20-Saitama-98-17	GI.6	Japan	1998
		AB081723	WUG1	GI.6	Japan	2000
		MK236611	NVRL17W01258	GI.6	Ireland	2016
		MK236610	NVRL17W01257	GI.6	Ireland	2016
		MK236609	NVRL17W01252	GI.6	Ireland	2016
		MK236608	NVRL17W01250	GI.6	Ireland	2016
		KY210911	NS16-A569	GI.6	Russia	2016
		KY210910	NS16-A445	GI.6	Russia	2016
		KY210909	NS16-A48	GI.6	Russia	2016
		KP027330	14-BC-1	GI.6	Taiwan	2014
		KT732280	15-EN-3	GI.6	Taiwan	2015
		AY502008	Wisconsin	GI.6	United States	2001
		AY502007	CS-841	GI.6	United States	2001
		LC101822	s130147	GI.6	Japan	2013
		KC998959	TCH-099	GI.6	United States	2003
		KM036372	14-A-7	GI.6	Taiwan	2014
		KP407451	Huzhou-N11	GI.6	China	2008
		LN854564	Groningen	GI.6	Netherlands	2012
		JN699045	HK60	GI.6	China	1977
		JQ388274	Kingston-ACT160D	GI.6	Australia	2010
		GQ856464	Beijing55063	GI.6	China	2007
		GQ856463	Beijing53997	GI.6	China	2007
		AF538678	VA497	GI.6	United States	1999
		EF547395	Osaka321	GI.6	Japan	2000
		AF093797	BS5-HSS-3	GI.6	Germany	1997
		AJ277615	Sindlesham	GI.6	United Kingdom	1995
		JN183161	S24-L.Edet	GI.7	Sweden	2008
		JN183160	S47-L.Edet	GI.7	Sweden	2008
		KX907730	GA5043	GI.7	United States	2014
		KU311161	OU4	GI.7	Canada	2012
		JN899243	Providence191	GI.7	United States	2010
		KX907729	CS5567	GI.7	United States	2011
		AB758449	GI.7_Miyagi	GI.7	Japan	2009
		JN005886	TCH-060	GI.7	United States	2003
		MH130046	Dhaka1882	GI.7	Bangladesh	2011
		AY675555	IF2036	GI.7	Iraq	2003
		AJ844469	Chiba30100	GI.7	Japan	2003
		GU299761	2008890321	GI.8	United States	2008
		KP407450	Huzhou-N10	GI.8	China	2008
		KJ196298	Nagoya-KY531	GI.8	Japan	2007
		KC473548	HuzhouN10	GI.8	China	2008
		GQ856462	Beijing53671	GI.8	China	2007
		AF538679	Boxer	GI.8	United States	2001
		MK762573	ETR-NV-125	GI.8	Nepal	2014
		GU296356	P2-L.Edet	GI.9	Sweden	2008
		JN183159	S48-L.Edet	GI.9	Sweden	2008
		MH702262	ETR-NV-112	GI.9	Nepal	2014
		KX907731	SC6350	GI.9	United States	2016
		HQ637267	Vancouver730	GI.9	Canada	2004
		KF586508	CAIQ12110630	GI.9	China	2012
		KF586507	CAIQ12110628	GI.9	China	2012
		AB684698	46-2-Tokyo	GI.NA	Japan	1977
		MK614059	JSWXOB1210	GII.1	China	2016
		MK483908	NS18-A1400	GII.1	Russia	2018
		MK753034	SaltLake0124	GII.1	United States	2017
		MK753033	Maricopa0357	GII.1	United States	2016
		MK616585	CA-RGDS-1022	GII.1	United States	2018
		MK616584	CA-RGDS-1021	GII.1	United States	2018
		MH218731	NORO_92_31_01_2015	GII.1	United Kingdom	2015
		MG572182	SDJN170450	GII.1	China	2017
		EU072249	CHN41808	GII.1	China	2004
		MF668937	ITD11-3	GII.1	Indonesia	2015
		KY649456	JSWXOB1603	GII.1	China	2017
		KY649455	JSWXOB1602	GII.1	China	2017
		KY649454	JSWXOB1601	GII.1	China	2017
		JN616378	HUN4593	GII.1	Hungary	2010
		AF414421	Port_Canaveral301	GII.1	United States	1994
		AF414419	Richmond283	GII.1	United States	1994
		AF414418	Westover302	GII.1	United States	1994
		AF414416	Miami81	GII.1	United States	1986
		LN854570	Groningen	GII.1	Netherlands	2014
		KJ194507	Amsterdam_3	GII.1	Netherlands	1995
		KC464323	Ohio765	GII.1	United States	2012
		KC464322	Ohio507	GII.1	United States	2012
		KC463911	Ohio509	GII.1	United States	2012
		JN797508	Ascension208	GII.1	United States	2010
		U07611	Hawai	GII.1	United States	1971
		AF425769	Wiesbaden294	GII.1	Germany	2001
		AF425767	Dillingen391	GII.1	Germany	2001
		EF547397	Saga1215	GII.1	Japan	2000
		MG557655	P4	GII.10	Ethiopia	2016
		AF427118	Erfurt546	GII.10	Germany	2000
		AF504671	Vietnam_026	GII.10	Viet Nam	1999
		AY237415	Mc37	GII.10	Thailand	2001
		AB195227	Hokushin	GII.10	Japan	2003
		JQ653095	URY	GII.12	Uruguay	2008
		KP064099	E5152	GII.12	France	2010
		MK355713	AlbertaEI482	GII.12	Canada	2018
		MK355712	AlbertaEI464	GII.12	Canada	2018
		MK764041	Cambria0311	GII.12	United States	2018
		MK762627	Douglas0168	GII.12	United States	2017
		MK754447	Baltimore0213	GII.12	United States	2018
		MK754445	Somerset0204	GII.12	United States	2017
		MK753036	SanDiego0142	GII.12	United States	2017
		LC342059	No35-Saitama-99-1	GII.12	Japan	1999
		MK616561	CA-RGDS-1020	GII.12	United States	2018
		MK616560	CA-RGDS-1019	GII.12	United States	2018
		MK616559	CA-RGDS-1018	GII.12	United States	2018
		MK616558	CA-RGDS-1017	GII.12	United States	2018
		AB044366	9912-02F	GII.12	Japan	1999
		HQ688986	Shelby	GII.12	United States	2009
		AF414420	Honolulu314	GII.12	United States	1994
		HQ115742	HUN4417	GII.12	Hungary	2010
		KF006267	Texas-E13842	GII.12	United States	2000
		EU921353	PC24	GII.12	India	2006
		KM198503	C2033	GII.12	Viet Nam	2010
		KM198492	30448	GII.12	Viet Nam	2010
		KJ196299	Saitama_T18	GII.12	Japan	2001
		KJ196294	Saitama_KU16	GII.12	Japan	2000
		KJ196282	Saitama_T15	GII.12	Japan	2001
		JQ613568	NSW004P	GII.12	Australia	2009
		JQ613569	NSW895P	GII.12	Australia	2010
		KC464500	CGMH42	GII.12	Taiwan	2010
		KC464499	CGMH41	GII.12	Taiwan	2010
		KC464498	CGMH40	GII.12	Taiwan	2010
		KC464497	CGMH39	GII.12	Taiwan	2010
		KC464496	CGMH38	GII.12	Taiwan	2010
		AF397905	Schwerin_003	GII.12	Germany	2000
		GQ845370	StGeorge	GII.12	Australia	2008
		HQ664990	HS206	GII.12	United States	2010
		HQ401025	HS207	GII.12	United States	2010
		HQ449728	HS210	GII.12	United States	2010
		AF427119	Pirna110	GII.12	Germany	2000
		EF547403	Akabane990206	GII.12	Japan	1999
		AB045603	Gifu96	GII.12	Japan	1996
		AB032758	Aichi76-96	GII.12	Japan	1996
		AB039775	Saitama_U1	GII.12	Japan	1997
		AB809999	10N3852	GII.13	Nepal	2010
		AB810007	10N4487	GII.13	Nepal	2010
		AB810000	10N3917	GII.13	Nepal	2010
		AB809989	09N3683	GII.13	Nepal	2009
		AB810013	10N4555	GII.13	Nepal	2010
		AB810009	10N4488	GII.13	Nepal	2010
		AB810005	10N4439	GII.13	Nepal	2010
		AB809984	09N3546	GII.13	Nepal	2009
		AB809998	09N3816	GII.13	Nepal	2009
		AB809995	09N3779	GII.13	Nepal	2009
		AB810004	10N4358	GII.13	Nepal	2010
		AB810006	10N4441	GII.13	Nepal	2010
		AB810001	10N3922	GII.13	Nepal	2010
		AB809996	09N3796	GII.13	Nepal	2009
		AB810003	10N4254	GII.13	Nepal	2010
		AB809997	09N3798	GII.13	Nepal	2009
		AB809992	09N3721	GII.13	Nepal	2009
		AB809985	09N3564	GII.13	Nepal	2009
		AB810014	10N4598	GII.13	Nepal	2010
		AB809975	09N3120	GII.13	Nepal	2009
		AB810011	10N4489	GII.13	Nepal	2010
		AB809994	09N3758	GII.13	Nepal	2009
		AB809988	09N3645	GII.13	Nepal	2009
		AB809986	09N3609	GII.13	Nepal	2009
		AB809993	09N3751	GII.13	Nepal	2009
		AB809991	09N3698	GII.13	Nepal	2009
		AB809977	09N3180	GII.13	Nepal	2009
		AB809974	08N2250	GII.13	Nepal	2008
		AB809973	08N2045	GII.13	Nepal	2008
		AB809990	09N3688	GII.13	Nepal	2009
		AB809987	09N3617	GII.13	Nepal	2009
		MK396778	ETR-NV-372	GII.13	Cambodia	2016
		KY210920	NS16-A397	GII.13	Russia	2016
		MG892908	NS17-A1008	GII.13	Russia	2017
		MK775031	Butler0349	GII.13	United States	2018
		MK764014	Allegan0877	GII.13	United States	2015
		MK762745	Texas0842	GII.13	United States	2015
		MK762565	CS0004	GII.13	United States	2016
		MK762560	Bayamon0178	GII.13	Puerto Rico	2014
		MK762559	Bayamon0177	GII.13	Puerto Rico	2014
		MK754443	Washington0967	GII.13	United States	2014
		MK753020	HoodRiver0913	GII.13	United States	2014
		MK753010	Marion0901	GII.13	United States	2014
		MK753009	Polk0892	GII.13	United States	2013
		MK753008	Multnomah0890	GII.13	United States	2013
		MK752947	Winnebago0598	GII.13	United States	2014
		MK752946	Brown0733	GII.13	United States	2015
		MH702283	ETR-NV-312	GII.13	Bhutan	2014
		MH702277	ETR-NV-195	GII.13	Bhutan	2013
		MH702276	ETR-NV-189	GII.13	Bhutan	2013
		MH702263	ETR-NV-113	GII.13	Bhutan	2014
		MH608287	CMRHP59	GII.13	Cameroon	2014
		MH218651	NORO_183_23_09_2015	GII.13	United Kingdom	2015
		KY406986	JC154	GII.13	China	2016
		KY406985	JC153	GII.13	China	2016
		KY406984	JC018	GII.13	China	2015
		KY406983	JC003	GII.13	China	2015
		KY406982	JC002	GII.13	China	2015
		KY947548	Carlsbad4246	GII.13	United States	2016
		KM036380	13-BA-1	GII.13	Taiwan	2013
		AB809979	09N3223	GII.13	Nepal	2009
		AB809978	09N3206	GII.13	Nepal	2009
		AB809976	09N3145	GII.13	Nepal	2009
		EU921354	PC25	GII.13	India	2006
		KJ196276	Saitama_T80	GII.13	Japan	2002
		JN899242	VA173	GII.13	United States	2010
		DQ379714	Goulburn_Valley_G5175_B	GII.13	Australia	1983
		AY113106	Fayetteville	GII.13	United States	1998
		EF547405	Maizuru324	GII.13	Japan	2000
		MN394545	37	GII.13	China	2019
		MN394543	35	GII.13	China	2019
		KM289171	PV_Voelk0017	GII.14	Germany	2013
		MK850443	2016238	GII.14	China	2016
		MH279826	BA202-2	GII.14	Italy	2015
		MK614060	JSCZOB0907	GII.14	China	2017
		MK588004	RGDS-1012	GII.14	United States	2017
		MK641589	CA-RGDS-1023	GII.14	United States	2018
		EF670650	50106	GII.14	China	2006
		KJ196297	Fukuoka_KK282	GII.14	Japan	2007
		KJ196278	Sendai_YG99	GII.14	Japan	2007
		GU017903	8553_Maizuru	GII.14	Japan	2008
		GU017908	Maizuru8599	GII.14	Japan	2008
		GU017907	Maizuru8594	GII.14	Japan	2008
		GU017906	Maizuru8591	GII.14	Japan	2008
		GU017905	Maizuru8560	GII.14	Japan	2008
		GU017904	Maizuru8559	GII.14	Japan	2008
		GU017902	Maizuru8542	GII.14	Japan	2008
		GU017901	Maizuru8533	GII.14	Japan	2008
		GU017900	Maizuru8434	GII.14	Japan	2007
		GQ856465	Beijing55028	GII.14	China	2007
		AY130761	M7	GII.14	United States	1999
		EF547404	Maizuru10426	GII.14	Japan	2001
		JN699038	HK74	GII.14	Hong Kong	1978
		GU292831	Nsk-410	GII.16	Russia	2005
		KF920739	Nsk-N4740	GII.16	Russia	2012
		AY502015	Braddock_Heights	GII.16	United States	1999
		AY502014	Fayette	GII.16	United States	1999
		AY502013	Fairfield	GII.16	United States	1999
		AY502012	Sandusky	GII.16	United States	1999
		AY502011	Canton	GII.16	United States	1999
		AY502010	Tiffin	GII.16	United States	1999
		AY502006	Hiram	GII.16	United States	2000
		AY502005	Tontogany	GII.16	United States	1999
		GQ856476	Beijing55171	GII.16	China	2008
		AY772730	Neustrelitz260	GII.16	Germany	2000
		EF547406	Osaka10228	GII.16	Japan	2001
		AB195228	Kamo	GII.16	Japan	2003
		MN447471	US0367	GII.16	United States	2008
		MN447470	US0366	GII.16	United States	2008
		KU557796	49-1812	GII.17	China	2015
		KU557795	49-1811	GII.17	China	2015
		KU557794	50-1816	GII.17	China	2015
		KU557793	47-1808	GII.17	China	2015
		KT906671	14-BS-1	GII.17	Taiwan	2014
		KT906669	14-BW-3	GII.17	Taiwan	2014
		LC318751	OsakaFB430	GII.17	Japan	2017
		KT906670	14-BQ-2	GII.17	Taiwan	2014
		KT732276	15-EN-9	GII.17	Taiwan	2015
		KT732275	15-EN-10	GII.17	Taiwan	2015
		KY502252	NM2	GII.17	China	2016
		MH375812	18F131	GII.17	China	2018
		LC433720	OH13017	GII.17	Japan	2013
		LC433695	OC14032	GII.17	Japan	2014
		LC433694	OC12019	GII.17	Japan	2012
		MK282258	CMC-03	GII.17	South Korea	2013
		MK282257	CMC-02	GII.17	South Korea	2013
		MK282256	CMC-01	GII.17	South Korea	2013
		MK077684	ZS-64	GII.17	China	2013
		KP902565	CUHK-NS-360	GII.17	Hong Kong	2014
		KP902564	CUHK-NS-276	GII.17	Hong Kong	2014
		KP902563	CUHK-NS-258	GII.17	Hong Kong	2014
		KY905332	NSW543Q	GII.17	Australia	2015
		KU757048	1402047	GII.17	China	2014
		KU757047	1401084	GII.17	China	2014
		KU757046	13010141	GII.17	China	2013
		KU587625	E11161	GII.17	France	2014
		KU557788	2238	GII.17	China	2013
		KX171419	AlbertaSG003	GII.17	Canada	2015
		KX171418	AlbertaSG002	GII.17	Canada	2015
		KX171417	AlbertaSG001	GII.17	Canada	2014
		KX171416	AlbertaSG005	GII.17	Canada	2015
		KX171415	AlbertaSG004	GII.17	Canada	2015
		KX171413	AlbertaEI487	GII.17	Canada	2014
		KX171412	AlbertaEI421	GII.17	Canada	2014
		KU561251	CAU-85	GII.17	South Korea	2013
		KU561250	CAU-55	GII.17	South Korea	2013
		KT285173	NSW6016	GII.17	Australia	2014
		LC043168	Saitama5309	GII.17	Japan	2013
		LC043167	Saitama5203	GII.17	Japan	2013
		AB983218	Kawasaki323	GII.17	Japan	2014
		LC043305	Nagano8-1	GII.17	Japan	2014
		LC043139	Nagano7-1	GII.17	Japan	2014
		KJ156329	13-BH-1	GII.17	Taiwan	2013
		LC333895	330061	GII.17	Japan	2017
		LC318758	WakayamaJ7	GII.17	Japan	2017
		LC318757	WakayamaJ2	GII.17	Japan	2017
		LC318756	WakayamaK3	GII.17	Japan	2017
		LC318755	WakayamaK14	GII.17	Japan	2017
		LC318752	OsakaFB431	GII.17	Japan	2017
		LC318750	OsakaFB292	GII.17	Japan	2016
		LC318748	OsakaFB315	GII.17	Japan	2016
		AB684681	27-3	GII.17	Japan	1976
		KU555841	CUHK-NS-864	GII.17	Hong Kong	2016
		LC433736	OH16018	GII.17	Japan	2016
		LC433735	OH16012	GII.17	Japan	2016
		LC433734	OH16009	GII.17	Japan	2016
		LC433733	OH16003	GII.17	Japan	2016
		LC433732	OH15061	GII.17	Japan	2015
		LC433731	OH15021	GII.17	Japan	2015
		LC433730	OH15015	GII.17	Japan	2015
		LC433729	OH15014	GII.17	Japan	2015
		LC433727	OH15009	GII.17	Japan	2015
		LC433726	OH15007	GII.17	Japan	2015
		LC433724	OH15004	GII.17	Japan	2015
		LC433723	OH15002	GII.17	Japan	2015
		LC433722	OH15001	GII.17	Japan	2015
		LC433721	OH14113	GII.17	Japan	2014
		LC433719	OC16033	GII.17	Japan	2016
		LC433718	OC16020	GII.17	Japan	2016
		LC433716	OC16015	GII.17	Japan	2016
		LC433713	OC15063	GII.17	Japan	2015
		LC433712	OC15050	GII.17	Japan	2015
		LC433711	OC15041	GII.17	Japan	2015
		LC433710	OC15037	GII.17	Japan	2015
		LC433709	OC15036	GII.17	Japan	2015
		LC433699	OC15007	GII.17	Japan	2015
		LC433698	OC15006	GII.17	Japan	2015
		LC433696	OC15003	GII.17	Japan	2015
		MK396775	ETR-NV-122	GII.17	Nepal	2014
		MH375814	18F415	GII.17	China	2018
		MH375813	18F238	GII.17	China	2018
		MH375811	18F0442	GII.17	China	2018
		MH375810	18F0435	GII.17	China	2018
		MH375809	18F0410	GII.17	China	2018
		MH375808	17F2074	GII.17	China	2017
		MH375806	17F1545	GII.17	China	2017
		MH375805	16SF409	GII.17	China	2016
		MH375804	16SF408	GII.17	China	2016
		MH375803	16SF1269	GII.17	China	2016
		MH375802	16SF1127	GII.17	China	2016
		MH375801	16SF0831	GII.17	China	2016
		MH375799	16F0437	GII.17	China	2016
		MK789433	3618	GII.17	Spain	2017
		MK789432	3587	GII.17	Spain	2017
		MK789431	3351	GII.17	Spain	2015
		MF421542	WH2017-170	GII.17	China	2017
		MF421541	WH2017-162	GII.17	China	2017
		MF421540	WH2017-156	GII.17	China	2017
		MF421539	WH2017-153	GII.17	China	2017
		MF421538	WH2017-36	GII.17	China	2017
		MH890539	25067-RS-LVCA	GII.17	Brazil	2015
		MH890538	24936-RS-LVCA	GII.17	Brazil	2015
		MH747482	25066-RS-LVCA	GII.17	Brazil	2015
		MH747481	25060-RS-LVCA	GII.17	Brazil	2015
		MH747480	24933-RS-LVCA	GII.17	Brazil	2015
		MH747479	24928-SC-LVCA	GII.17	Brazil	2015
		MH746925	25746-MG-LVCA	GII.17	Brazil	2016
		MH746924	25745-MG-LVCA	GII.17	Brazil	2016
		MH746923	25743-MG-LVCA	GII.17	Brazil	2016
		MH746922	25449-SC-LVCA	GII.17	Brazil	2016
		MG692610	NS2014603	GII.17	China	2014
		AB545151	OC01031-1	GII.17	Japan	2001
		MK166060	SZ180021	GII.17	China	2018
		MK166059	SZ180018	GII.17	China	2018
		MK166058	SZ180016	GII.17	China	2018
		MK166057	SZ180014	GII.17	China	2018
		MK166056	SZ180009	GII.17	China	2018
		MK166055	SZ180005	GII.17	China	2018
		MK166054	SZ180001	GII.17	China	2018
		MK166053	SZ180008	GII.17	China	2018
		MK077714	ZS-7	GII.17	China	2017
		MK077713	ZS-172	GII.17	China	2016
		MK077712	ZS-176	GII.17	China	2016
		MK077711	ZS-43	GII.17	China	2017
		MK077710	ZS-147	GII.17	China	2016
		MK077709	ZS-39	GII.17	China	2016
		MK077708	ZS-144	GII.17	China	2015
		MK077707	ZS-17	GII.17	China	2016
		MK077706	ZS-392	GII.17	China	2014
		MK077705	ZS-51	GII.17	China	2015
		MK077704	ZS-81	GII.17	China	2015
		MK077703	ZS-64	GII.17	China	2015
		MK077702	ZS-14	GII.17	China	2015
		MK077701	ZS-117	GII.17	China	2015
		MK077700	ZS-31	GII.17	China	2018
		MK077699	ZS-108	GII.17	China	2018
		MK077698	ZS-115	GII.17	China	2018
		MK077697	ZS-64	GII.17	China	2017
		MK077696	ZS-42	GII.17	China	2017
		MK077695	ZS-164	GII.17	China	2018
		MK077694	ZS-2	GII.17	China	2017
		MK077693	ZS-50	GII.17	China	2017
		MK077692	ZS-40	GII.17	China	2017
		MK077691	ZS-22	GII.17	China	2015
		MK077690	ZS-58	GII.17	China	2015
		MK077689	ZS-146	GII.17	China	2015
		MK077688	ZS-78	GII.17	China	2015
		MK077687	ZS-21	GII.17	China	2015
		MK077686	ZS-35	GII.17	China	2015
		MK077685	ZS-422	GII.17	China	2014
		MH997861	24785-SC-LVCA	GII.17	Brazil	2015
		MH572232	17F3414_GD-DG	GII.17	China	2017
		MH572231	16F1113_GD-MM	GII.17	China	2016
		MH572230	16F1092_GD-SZ	GII.17	China	2016
		MH572229	16F1030_GD-SZ	GII.17	China	2016
		MH572228	16F0791	GII.17	China	2016
		MH572227	16F0784_GD-MM	GII.17	China	2016
		MH572226	16F0750	GII.17	China	2016
		MH572225	16F0717_GD-FS	GII.17	China	2016
		MH572224	16F0591_GD-ZQ	GII.17	China	2016
		MH572223	16F0270_GD-SZ	GII.17	China	2016
		LC349993	AichiF4	GII.17	Japan	2016
		LC349992	AichiF289	GII.17	Japan	2015
		LC349991	AichiF15	GII.17	Japan	2016
		LC349990	AichiF14	GII.17	Japan	2016
		LC349989	AichiF1	GII.17	Japan	2016
		LC349988	AichiF1	GII.17	Japan	2015
		LC349987	AichiF101	GII.17	Japan	2015
		LC349986	Aichi28	GII.17	Japan	2016
		LC258403	Tokyo330021	GII.17	Japan	2017
		MH218689	NORO_231_20	GII.17	United Kingdom	2016
		MH218591	NORO_121_30	GII.17	United Kingdom	2014
		LC333901	330067	GII.17	Japan	2017
		LC333900	330066	GII.17	Japan	2017
		LC333899	330065	GII.17	Japan	2017
		LC333898	330064	GII.17	Japan	2017
		LC333897	330063-Tokyo	GII.17	Japan	2017
		LC333896	330062	GII.17	Japan	2017
		LC333894	330060	GII.17	Japan	2017
		LC333893	330059	GII.17	Japan	2017
		LC333892	330058	GII.17	Japan	2017
		LC333891	330057	GII.17	Japan	2017
		LC333890	330056	GII.17	Japan	2017
		LC333889	330055	GII.17	Japan	2017
		LC333888	330054	GII.17	Japan	2017
		LC333887	330053	GII.17	Japan	2017
		LC333886	330052	GII.17	Japan	2017
		LC333885	330051	GII.17	Japan	2016
		LC333884	330050	GII.17	Japan	2016
		LC333883	330049	GII.17	Japan	2016
		LC333882	330048	GII.17	Japan	2016
		LC333881	330047	GII.17	Japan	2016
		LC333880	330046	GII.17	Japan	2016
		LC333879	330045	GII.17	Japan	2016
		LC333878	330044	GII.17	Japan	2016
		LC333877	330043	GII.17	Japan	2016
		LC333876	330042	GII.17	Japan	2016
		LC333875	330041	GII.17	Japan	2016
		LC333874	330040	GII.17	Japan	2016
		LC333873	330039	GII.17	Japan	2016
		LC333872	330038	GII.17	Japan	2016
		LC333871	330037	GII.17	Japan	2016
		LC333870	330036	GII.17	Japan	2016
		LC333869	330035	GII.17	Japan	2016
		LC333868	330034	GII.17	Japan	2016
		LC333867	330033	GII.17	Japan	2016
		LC333866	330032	GII.17	Japan	2016
		LC311773	FE150	GII.17	Japan	2017
		LC311772	FE149	GII.17	Japan	2017
		LC311771	FE148	GII.17	Japan	2017
		LC311770	FE147	GII.17	Japan	2017
		LC311769	FE145	GII.17	Japan	2017
		LC311768	FE144	GII.17	Japan	2017
		LC311767	FE143	GII.17	Japan	2017
		LC318754	OsakaFB434	GII.17	Japan	2017
		LC318753	OsakaFB433	GII.17	Japan	2017
		LC318747	OsakaFB311	GII.17	Japan	2016
		LC318746	OsakaFB299	GII.17	Japan	2016
		LC318745	OsakaFB64	GII.17	Japan	2016
		MF073254	B3357	GII.17	Thailand	2016
		MF073253	B3200	GII.17	Thailand	2016
		MF073252	B3182	GII.17	Thailand	2016
		MF073251	B2963	GII.17	Thailand	2016
		MF073250	B2961	GII.17	Thailand	2016
		MF073249	B2906	GII.17	Thailand	2016
		MF073248	B2901	GII.17	Thailand	2016
		MF073247	B2600	GII.17	Thailand	2016
		MF073246	B2595	GII.17	Thailand	2016
		MF073245	B2579	GII.17	Thailand	2016
		MF073244	B2532	GII.17	Thailand	2016
		MF073243	B2453	GII.17	Thailand	2016
		MF073242	B2444	GII.17	Thailand	2016
		MF073241	B2381	GII.17	Thailand	2015
		MF073240	B2346	GII.17	Thailand	2015
		MF073239	B2330	GII.17	Thailand	2015
		KY407206	016N02	GII.17	China	2016
		KY407205	016N01	GII.17	China	2016
		KY407204	016M02	GII.17	China	2016
		KY407203	016M01	GII.17	China	2016
		KY407186	015H04	GII.17	China	2015
		KY407185	015H03	GII.17	China	2015
		KY407184	015H02	GII.17	China	2015
		KY407183	015H01	GII.17	China	2015
		KY407182	015K02	GII.17	China	2015
		KY407181	015K01	GII.17	China	2015
		KY406981	JC129	GII.17	China	2016
		KY406980	JC019	GII.17	China	2015
		KY406979	JC170	GII.17	China	2016
		KY406978	JC160	GII.17	China	2016
		KY406977	JC157	GII.17	China	2016
		KY406976	JC156	GII.17	China	2016
		KY406975	JC151	GII.17	China	2016
		KY406974	JC149	GII.17	China	2016
		KY406973	JC148	GII.17	China	2016
		KY406972	JC145	GII.17	China	2016
		KY406971	JC144	GII.17	China	2016
		KY406970	JC138	GII.17	China	2016
		KY406969	JC134	GII.17	China	2016
		KY406968	JC133	GII.17	China	2016
		KY406967	JC131	GII.17	China	2016
		KY406966	JC130	GII.17	China	2016
		KY406965	JC128	GII.17	China	2016
		KY406964	JC126	GII.17	China	2016
		KY406963	JC125	GII.17	China	2016
		KY406962	JC123	GII.17	China	2016
		KY406961	JC119	GII.17	China	2016
		KY406960	JC032	GII.17	China	2015
		KY406959	JC014	GII.17	China	2015
		KY406958	JC011	GII.17	China	2015
		KY406957	JC009	GII.17	China	2015
		KY406956	JC008	GII.17	China	2015
		KY406955	JC006	GII.17	China	2015
		KY406954	JC001	GII.17	China	2015
		KX989478	016D05	GII.17	China	2016
		KX989477	016D04	GII.17	China	2016
		KX989476	016D03	GII.17	China	2016
		KX989475	016D02	GII.17	China	2016
		KX989474	016D01	GII.17	China	2016
		KP902575	CUHK-NS-493	GII.17	Hong Kong	2014
		KP902590	CUHK-NS-575	GII.17	Hong Kong	2015
		KP902588	CUHK-NS-565	GII.17	Hong Kong	2015
		KP902587	CUHK-NS-556	GII.17	Hong Kong	2015
		KP902585	CUHK-NS-528	GII.17	Hong Kong	2015
		KP902584	CUHK-NS-521	GII.17	Hong Kong	2015
		KP902583	CUHK-NS-520	GII.17	Hong Kong	2015
		KP902581	CUHK-NS-514	GII.17	Hong Kong	2015
		KP902580	CUHK-NS-512	GII.17	Hong Kong	2015
		KP902579	CUHK-NS-506	GII.17	Hong Kong	2015
		KP902578	CUHK-NS-503	GII.17	Hong Kong	2014
		KP902573	CUHK-NS-483	GII.17	Hong Kong	2014
		KP902571	CUHK-NS-480	GII.17	Hong Kong	2014
		KP902569	CUHK-NS-456	GII.17	Hong Kong	2014
		KP902568	CUHK-NS-455	GII.17	Hong Kong	2014
		KP902567	CUHK-NS-438	GII.17	Hong Kong	2014
		KY905330	NSW9428	GII.17	Australia	2016
		KX168456	CUHK-NS-942	GII.17	Hong Kong	2016
		KX168455	CUHK-NS-936	GII.17	Hong Kong	2016
		KX168454	CUHK-NS-935	GII.17	Hong Kong	2016
		KX168453	CUHK-NS-930	GII.17	Hong Kong	2016
		KX168452	CUHK-NS-928	GII.17	Hong Kong	2016
		KX168451	CUHK-NS-922	GII.17	Hong Kong	2016
		KX168450	CUHK-NS-920	GII.17	Hong Kong	2016
		KX168449	CUHK-NS-917	GII.17	Hong Kong	2016
		KX168448	CUHK-NS-911	GII.17	Hong Kong	2016
		KX168447	CUHK-NS-907	GII.17	Hong Kong	2016
		KX168446	CUHK-NS-901	GII.17	Hong Kong	2016
		KX168445	CUHK-NS-899	GII.17	Hong Kong	2016
		KX168444	CUHK-NS-896	GII.17	Hong Kong	2016
		KX168443	CUHK-NS-892	GII.17	Hong Kong	2016
		KX168442	CUHK-NS-882	GII.17	Hong Kong	2016
		KX168441	CUHK-NS-880	GII.17	Hong Kong	2016
		KX168440	CUHK-NS-866	GII.17	Hong Kong	2016
		KX168439	CUHK-NS-863	GII.17	Hong Kong	2016
		KX168438	CUHK-NS-861	GII.17	Hong Kong	2015
		KX168437	CUHK-NS-767	GII.17	Hong Kong	2015
		KU561249	CUHK-NS-616	GII.17	Hong Kong	2015
		KU561248	CUHK-NS-613	GII.17	Hong Kong	2015
		KU561247	CUHK-NS-680	GII.17	Hong Kong	2015
		KU561246	CUHK-NS-679	GII.17	Hong Kong	2015
		KU561245	CUHK-NS-635	GII.17	Hong Kong	2015
		KU561244	CUHK-NS-622	GII.17	Hong Kong	2015
		KU561243	CUHK-NS-614	GII.17	Hong Kong	2015
		KU561242	CUHK-NS-610	GII.17	Hong Kong	2015
		KU561241	CUHK-NS-595	GII.17	Hong Kong	2015
		KU561240	CUHK-NS-594	GII.17	Hong Kong	2015
		KU561239	CUHK-NS-583	GII.17	Hong Kong	2015
		KU561238	CUHK-NS-580	GII.17	Hong Kong	2015
		KU561237	CUHK-NS-576	GII.17	Hong Kong	2015
		KU561236	CUHK-NS-548	GII.17	Hong Kong	2015
		KU561235	CUHK-NS-546	GII.17	Hong Kong	2015
		KU561234	CUHK-NS-543	GII.17	Hong Kong	2015
		KU561233	CUHK-NS-541	GII.17	Hong Kong	2015
		KU561232	CUHK-NS-536	GII.17	Hong Kong	2015
		KU561231	CUHK-NS-535	GII.17	Hong Kong	2015
		KU561230	CUHK-NS-504	GII.17	Hong Kong	2015
		KU561229	CUHK-NS-498	GII.17	Hong Kong	2014
		KU561228	CUHK-NS-488	GII.17	Hong Kong	2014
		KU561227	CUHK-NS-484	GII.17	Hong Kong	2014
		KU561226	CUHK-NS-481	GII.17	Hong Kong	2014
		KU561225	CUHK-NS-477	GII.17	Hong Kong	2014
		KU561224	CUHK-NS-471	GII.17	Hong Kong	2014
		KX424650	Heemskerk336	GII.17	Netherlands	2015
		KX424649	Heemskerk337	GII.17	Netherlands	2015
		KX424648	Almere279	GII.17	Netherlands	2015
		KX424647	Almere278	GII.17	Netherlands	2015
		KX424646	Veldhoven219	GII.17	Netherlands	2015
		KX592172	PA39	GII.17	Italy	2016
		KX592171	PA31	GII.17	Italy	2016
		KX592170	BA202_16-16	GII.17	Italy	2015
		MF172096	United_States-9166	GII.17	United States	2016
		MF172095	United_States-8986	GII.17	United States	2016
		MF172094	United_States-7425	GII.17	United States	2015
		MF172093	United_States-7424	GII.17	United States	2015
		MF172092	United_States-7356	GII.17	United States	2015
		KX346705	B2194	GII.17	Thailand	2015
		KX346704	B2459	GII.17	Thailand	2015
		KX346703	B2395	GII.17	Thailand	2015
		KX346702	B2387	GII.17	Thailand	2015
		KX346701	B2316	GII.17	Thailand	2015
		KX346700	B2306	GII.17	Thailand	2015
		KX346699	B1995	GII.17	Thailand	2014
		LC148856	Osaka15-493	GII.17	Japan	2016
		LC148855	Osaka15-479	GII.17	Japan	2016
		LC148854	Osaka15-428	GII.17	Japan	2016
		LC148853	Osaka15-399	GII.17	Japan	2016
		LC148852	Osaka15-377	GII.17	Japan	2016
		LC148851	Osaka15-208	GII.17	Japan	2015
		LC148850	Osaka15-157	GII.17	Japan	2015
		LC148849	Osaka14-508	GII.17	Japan	2015
		LC148848	Osaka14-394	GII.17	Japan	2015
		LC148847	Osaka14-346	GII.17	Japan	2015
		LC148846	Osaka14-332	GII.17	Japan	2015
		LC148845	Osaka14-283	GII.17	Japan	2015
		LC148844	Osaka14-273	GII.17	Japan	2015
		KY397958	LVCA_24928_SC_09	GII.17	Brazil	2015
		KY397957	LVCA_24606_MG_05	GII.17	Brazil	2015
		KY397956	LVCA_24785_SC_07	GII.17	Brazil	2015
		KY397955	LVCA_24936_RS_09	GII.17	Brazil	2015
		KY397954	LVCA_24933_RS_09	GII.17	Brazil	2015
		KY397953	LVCA_24738_RS	GII.17	Brazil	2015
		KY392868	LVCA_24785	GII.17	Brazil	2015
		KY392867	LVCA_24606	GII.17	Brazil	2015
		KX371112	X27_16NV149	GII.17	New Zealand	2016
		KX371111	X23_16NV021	GII.17	New Zealand	2016
		KX371110	X20_15NV806	GII.17	New Zealand	2015
		KX371109	X19_15NV796	GII.17	New Zealand	2015
		KX371108	X18_15NV581	GII.17	New Zealand	2015
		KX371107	X17_15NV570	GII.17	New Zealand	2015
		KX216806	23289_CRIE	GII.17	Russia	2015
		KX216805	23440_CRIE	GII.17	Russia	2015
		KX216804	23438_CRIE	GII.17	Russia	2015
		KX216803	23383_CRIE	GII.17	Russia	2015
		KX216802	23382_CRIE	GII.17	Russia	2015
		KX216801	23377_CRIE	GII.17	Russia	2015
		KX216800	23376_CRIE	GII.17	Russia	2015
		KX216799	23251_CRIE	GII.17	Russia	2015
		KX216798	23249_CRIE	GII.17	Russia	2015
		KX216797	23308_CRIE	GII.17	Russia	2015
		KX216796	23110_CRIE	GII.17	Russia	2015
		KX216795	23108_CRIE	GII.17	Russia	2015
		KX216794	22962_CRIE	GII.17	Russia	2015
		KX216793	23233_CRIE	GII.17	Russia	2015
		KX216792	23378_CRIE	GII.17	Russia	2015
		KX216791	23395_CRIE	GII.17	Russia	2015
		KX216790	23406_CRIE	GII.17	Russia	2015
		KX216789	23123_CRIE	GII.17	Russia	2015
		KX216788	23392_CRIE	GII.17	Russia	2015
		KX216786	22852_CRIE	GII.17	Russia	2015
		KX216785	23079_CRIE	GII.17	Russia	2015
		KX216784	22692_CRIE	GII.17	Russia	2015
		KX216783	22833_CRIE	GII.17	Russia	2015
		KX216782	22478_CRIE	GII.17	Russia	2015
		LC177662	NVN15.349	GII.17	Viet Nam	2015
		KY069115	CUHK-NS-1011	GII.17	Hong Kong	2016
		KY069114	CUHK-NS-467	GII.17	Hong Kong	2014
		KX134671	Ljubljana535	GII.17	Slovenia	2016
		KX134670	Ljubljana1962	GII.17	Slovenia	2015
		KX134669	Ljubljana1758	GII.17	Slovenia	2015
		KU757054	FX150123-1	GII.17	China	2015
		KU757053	TF150108-1	GII.17	China	2015
		KU757052	FX141226-31	GII.17	China	2014
		KU757051	FX141210-5	GII.17	China	2014
		KU757050	1401184	GII.17	China	2014
		KU757049	1401169	GII.17	China	2014
		KU587629	E13289	GII.17	France	2015
		KU587628	E12972	GII.17	France	2015
		KU587627	E12990	GII.17	France	2015
		KU587626	E12905	GII.17	France	2015
		KU953398	1613306	GII.17	China	2016
		KU953397	1613305	GII.17	China	2016
		KU953396	1613225	GII.17	China	2016
		KU953395	1613179	GII.17	China	2016
		KU953394	1613155	GII.17	China	2016
		KU953393	1513181	GII.17	China	2015
		KU953392	1513140	GII.17	China	2015
		KU953391	152808	GII.17	China	2015
		KX244854	16-G0188	GII.17	Germany	2016
		KX244853	15-G1200	GII.17	Germany	2015
		KX244852	15-G1269	GII.17	Germany	2015
		KX244851	15-G1182	GII.17	Germany	2015
		KX244850	15-G1181	GII.17	Germany	2015
		KU557893	9-0098	GII.17	China	2015
		KU557892	9-0097	GII.17	China	2015
		KU557891	8-0091	GII.17	China	2015
		KU557890	8-0090	GII.17	China	2015
		KU557889	8-0089	GII.17	China	2015
		KU557888	7-0057	GII.17	China	2015
		KU557887	7-0056	GII.17	China	2015
		KU557886	7-0050	GII.17	China	2015
		KU557885	6-0046	GII.17	China	2014
		KU557884	52-1819	GII.17	China	2015
		KU557883	51-1818	GII.17	China	2015
		KU557882	5-0033	GII.17	China	2015
		KU557881	5-0032	GII.17	China	2015
		KU557880	47-1807	GII.17	China	2015
		KU557879	45-1738	GII.17	China	2015
		KU557878	45-1737	GII.17	China	2015
		KU557877	45-1734	GII.17	China	2015
		KU557876	45-1732	GII.17	China	2015
		KU557875	45-1731	GII.17	China	2015
		KU557874	40-1014	GII.17	China	2015
		KU557873	40-1013	GII.17	China	2015
		KU557872	40-1012	GII.17	China	2015
		KU557871	4-0019	GII.17	China	2015
		KU557870	4-0018	GII.17	China	2015
		KU557869	4-0017	GII.17	China	2015
		KU557868	38-0967	GII.17	China	2015
		KU557867	38-0966	GII.17	China	2015
		KU557866	38-0965	GII.17	China	2015
		KU557865	37-0720	GII.17	China	2015
		KU557864	37-0719	GII.17	China	2015
		KU557863	37-0718	GII.17	China	2015
		KU557862	35-0586	GII.17	China	2015
		KU557859	34-0576	GII.17	China	2015
		KU557858	30-0502	GII.17	China	2015
		KU557857	30-0501	GII.17	China	2015
		KU557856	3-0016	GII.17	China	2015
		KU557855	3-0014	GII.17	China	2015
		KU557854	29-0500	GII.17	China	2015
		KU557853	29-0499	GII.17	China	2015
		KU557852	28-0457	GII.17	China	2015
		KU557851	28-0455	GII.17	China	2015
		KU557850	28-0454	GII.17	China	2015
		KU557849	27-2058	GII.17	China	2014
		KU557848	27-2055	GII.17	China	2014
		KU557847	26-2047	GII.17	China	2014
		KU557846	26-2044	GII.17	China	2014
		KU557845	25-0227	GII.17	China	2015
		KU557844	25-0225	GII.17	China	2015
		KU557843	25-0224	GII.17	China	2015
		KU557842	24-0222	GII.17	China	2015
		KU557841	24-0221	GII.17	China	2015
		KU557840	23-0216	GII.17	China	2015
		KU557838	22-0205	GII.17	China	2015
		KU557837	22-0204	GII.17	China	2015
		KU557836	22-0203	GII.17	China	2015
		KU557835	21-1714	GII.17	China	2014
		KU557834	21-1713	GII.17	China	2014
		KU557833	21-1712	GII.17	China	2014
		KU557832	21-0195	GII.17	China	2015
		KU557831	21-0194	GII.17	China	2015
		KU557830	21-0193	GII.17	China	2015
		KU557829	20-1711	GII.17	China	2014
		KU557828	20-1695	GII.17	China	2014
		KU557827	20-1694	GII.17	China	2014
		KU557826	20-0183	GII.17	China	2015
		KU557825	20-0181	GII.17	China	2015
		KU557824	18-1682	GII.17	China	2014
		KU557823	18-1681	GII.17	China	2014
		KU557822	18-1680	GII.17	China	2014
		KU557821	18-0158	GII.17	China	2015
		KU557820	17-0153	GII.17	China	2015
		KU557819	17-0152	GII.17	China	2015
		KU557818	17-0151	GII.17	China	2015
		KU557817	16-1671	GII.17	China	2014
		KU557816	16-1670	GII.17	China	2014
		KU557815	16-1669	GII.17	China	2014
		KU557814	16-0150	GII.17	China	2015
		KU557813	16-0149	GII.17	China	2015
		KU557812	16-0148	GII.17	China	2015
		KU557811	1549	GII.17	China	2014
		KU557809	15-1651	GII.17	China	2014
		KU557808	15-1650	GII.17	China	2014
		KU557807	15-1649	GII.17	China	2014
		KU557806	14-1533	GII.17	China	2014
		KU557805	14-0135	GII.17	China	2015
		KU557804	14-0134	GII.17	China	2015
		KU557803	12-1516	GII.17	China	2014
		KU557802	12-1515	GII.17	China	2014
		KU557801	1209	GII.17	China	2013
		KU557800	12-0119	GII.17	China	2015
		KU557799	1184	GII.17	China	2014
		KU557798	10-0108	GII.17	China	2014
		KU557797	10-0106	GII.17	China	2014
		KU557790	1548	GII.17	China	2014
		KU557787	18-1712	GII.17	China	2014
		KU557786	1711	GII.17	China	2014
		KU557785	1085	GII.17	China	2014
		KU557784	35-0585	GII.17	China	2015
		KU557783	35-0584	GII.17	China	2015
		AY502009	CS-E1	GII.17	United States	2002
		KX420895	ABEI69	GII.17	Canada	2016
		KX420894	ABEI68	GII.17	Canada	2016
		KX420893	ABEI43	GII.17	Canada	2016
		KX420892	ABEI446	GII.17	Canada	2015
		KX420891	CA-11	GII.17	Canada	2015
		KX171414	AlbertaEI331	GII.17	Canada	2015
		KX024652	HUN5737	GII.17	Hungary	2015
		KU561256	CAU-289	GII.17	South Korea	2015
		KU561255	CAU-283	GII.17	South Korea	2015
		KU561254	CAU-267	GII.17	South Korea	2015
		KU561253	CAU-265	GII.17	South Korea	2014
		KU561252	CAU-192	GII.17	South Korea	2014
		KR052022	15-R-4	GII.17	Taiwan	2015
		KR052021	15-AP-1	GII.17	Taiwan	2015
		KR052020	15-AH-1	GII.17	Taiwan	2015
		KR052019	15-AD-2	GII.17	Taiwan	2015
		KT591501	Ljubljana1662	GII.17	Slovenia	2015
		KT315719	CUHK-NS-671	GII.17	Hong Kong	2015
		KT315718	CUHK-NS-670	GII.17	Hong Kong	2015
		KT315716	CUHK-NS-662	GII.17	Hong Kong	2015
		KT315715	CUHK-NS-659	GII.17	Hong Kong	2015
		KT315714	CUHK-NS-658	GII.17	Hong Kong	2015
		KT315709	CUHK-NS-650	GII.17	Hong Kong	2015
		KT315707	CUHK-NS-648	GII.17	Hong Kong	2015
		KT315704	CUHK-NS-641	GII.17	Hong Kong	2015
		KT315703	CUHK-NS-639	GII.17	Hong Kong	2015
		KT315700	CUHK-NS-634	GII.17	Hong Kong	2015
		KT315699	CUHK-NS-629	GII.17	Hong Kong	2015
		KT315697	CUHK-NS-619	GII.17	Hong Kong	2015
		KT315695	CUHK-NS-612	GII.17	Hong Kong	2015
		KT315694	CUHK-NS-611	GII.17	Hong Kong	2015
		KT315693	CUHK-NS-606	GII.17	Hong Kong	2015
		KT315692	CUHK-NS-604	GII.17	Hong Kong	2015
		KT315690	CUHK-NS-602	GII.17	Hong Kong	2015
		KT315687	CUHK-NS-593	GII.17	Hong Kong	2015
		KT315686	CUHK-NS-592	GII.17	Hong Kong	2015
		KT315685	CUHK-NS-589	GII.17	Hong Kong	2015
		KT315684	CUHK-NS-586	GII.17	Hong Kong	2015
		KT315682	CUHK-NS-579	GII.17	Hong Kong	2015
		KT315681	CUHK-NS-570	GII.17	Hong Kong	2015
		KT315680	CUHK-NS-560	GII.17	Hong Kong	2015
		KT315679	CUHK-NS-539	GII.17	Hong Kong	2015
		KT315678	CUHK-NS-537	GII.17	Hong Kong	2015
		KT315677	CUHK-NS-534	GII.17	Hong Kong	2015
		KT315676	CUHK-NS-533	GII.17	Hong Kong	2015
		KT315675	CUHK-NS-523	GII.17	Hong Kong	2015
		KT315674	CUHK-NS-522	GII.17	Hong Kong	2015
		KT315673	CUHK-NS-486	GII.17	Hong Kong	2014
		KT315672	CUHK-NS-478	GII.17	Hong Kong	2014
		KT315671	CUHK-NS-476	GII.17	Hong Kong	2014
		KT315670	CUHK-NS-475	GII.17	Hong Kong	2014
		KT315669	CUHK-NS-472	GII.17	Hong Kong	2014
		KT780416	CUHK-NS-657	GII.17	Hong Kong	2015
		KT780415	CUHK-NS-656	GII.17	Hong Kong	2015
		KT780414	CUHK-NS-655	GII.17	Hong Kong	2015
		KT780413	CUHK-NS-653	GII.17	Hong Kong	2015
		KT780412	CUHK-NS-647	GII.17	Hong Kong	2015
		KT780411	CUHK-NS-643	GII.17	Hong Kong	2015
		KT780410	CUHK-NS-637	GII.17	Hong Kong	2015
		KT780409	CUHK-NS-636	GII.17	Hong Kong	2015
		KT780408	CUHK-NS-627	GII.17	Hong Kong	2015
		KT780407	CUHK-NS-603	GII.17	Hong Kong	2015
		KT780406	CUHK-NS-600	GII.17	Hong Kong	2015
		KT780405	CUHK-NS-599	GII.17	Hong Kong	2015
		KT780404	CUHK-NS-582	GII.17	Hong Kong	2015
		KT780403	CUHK-NS-574	GII.17	Hong Kong	2015
		KT780402	CUHK-NS-549	GII.17	Hong Kong	2015
		KT780401	CUHK-NS-517	GII.17	Hong Kong	2015
		KT780400	CUHK-NS-511	GII.17	Hong Kong	2015
		KT780399	CUHK-NS-502	GII.17	Hong Kong	2014
		KT780398	CUHK-NS-500	GII.17	Hong Kong	2014
		KT780397	CUHK-NS-494	GII.17	Hong Kong	2014
		KT780396	CUHK-NS-492	GII.17	Hong Kong	2014
		KT780395	CUHK-NS-482	GII.17	Hong Kong	2014
		KT780394	CUHK-NS-469	GII.17	Hong Kong	2014
		KT326182	CUHK-NS-667	GII.17	Hong Kong	2015
		KT326181	CUHK-NS-649	GII.17	Hong Kong	2015
		KT326180	CUHK-NS-405	GII.17	Hong Kong	2014
		KP998539	CUHK-NS-463	GII.17	Hong Kong	2014
		KP698931	CUHK-NS-513	GII.17	Hong Kong	2015
		KP698928	CUHK-NS-491	GII.17	Hong Kong	2014
		LC101820	MIY2	GII.17	Japan	2015
		KT380915	142700	GII.17	China	2014
		KP864104	142661	GII.17	China	2014
		KP864102	152642	GII.17	China	2015
		KT992790	HNkaohao	GII.17	China	2015
		KT992789	HN05	GII.17	China	2015
		KT992788	HN04	GII.17	China	2015
		KT992787	HN03	GII.17	China	2015
		KT992786	HN02	GII.17	China	2015
		KT992785	HN01	GII.17	China	2015
		KT970377	GZ2015-L362	GII.17	China	2015
		KT970376	GZ2015-L343	GII.17	China	2015
		KT970375	GZ2015-L340	GII.17	China	2015
		KT970374	GZ2015-L339	GII.17	China	2015
		KT970373	GZ2015-L337	GII.17	China	2015
		KT970372	GZ2015-L325	GII.17	China	2015
		KT970371	GZ2015-L324	GII.17	China	2015
		KT970370	GZ2014-L313	GII.17	China	2014
		KR270449	JSNT15033	GII.17	China	2015
		KR270448	JSWX15027	GII.17	China	2015
		KR270447	JSXZ15035	GII.17	China	2015
		KR270446	JSSZ15080	GII.17	China	2015
		KR270445	JSWX14012	GII.17	China	2015
		KR270444	JSCZ14010	GII.17	China	2015
		KR270443	JSZJ14003	GII.17	China	2015
		KR270442	JSSZ14313	GII.17	China	2015
		LC037415	Kawasaki308	GII.17	Japan	2015
		KR154231	CGMH70	GII.17	Taiwan	2015
		KR154230	CGMH69	GII.17	Taiwan	2015
		KT253245	ZHITHC-12	GII.17	China	2015
		KT589391	CUHK-NS-682	GII.17	Hong Kong	2015
		KT346356	PR668	GII.17	Italy	2015
		KR083017	Gaithersburg	GII.17	United States	2014
		KR020503	41621	GII.17	China	2014
		KJ196286	SaitamaT87	GII.17	Japan	2002
		KC597139	C142	GII.17	French Guiana	1978
		MG995040	CUHK-NS-1710	GII.17	China	2018
		DQ438972	Katrina-17	GII.17	United States	2005
		MN960578	SCD1042	GII.17	China	2018
		MH638230	25744-LVCA	GII.17	Brazil	2016
		MH608288	25747-LVCA	GII.17	Brazil	2016
		MN853414	NS15217	GII.17	China	2015
		MN045200	AM16-313	GII.17	Brazil	2016
		MN045198	AM16-219	GII.17	Brazil	2016
		MN045197	AM15-438	GII.17	Brazil	2015
		MN045196	16017	GII.17	Brazil	2016
		MN045195	16015	GII.17	Brazil	2016
		MN045194	16009	GII.17	Brazil	2016
		MN045193	16007	GII.17	Brazil	2016
		MN045192	16005	GII.17	Brazil	2016
		MN045191	16004	GII.17	Brazil	2016
		MK907801	G19_037	GII.17	France	2018
		MK907800	G19_036	GII.17	France	2018
		LC369258	SA-169	GII.17	Japan	2015
		LC369257	TO-148	GII.17	Japan	2015
		LC369256	TO-147	GII.17	Japan	2015
		LC369255	TO-146	GII.17	Japan	2015
		LC369254	TO-144	GII.17	Japan	2015
		LC369253	SA-172	GII.17	Japan	2015
		LC369252	SA-165	GII.17	Japan	2015
		LC369251	SA-164	GII.17	Japan	2015
		LC369249	SA-150	GII.17	Japan	2015
		LC369248	SA-149	GII.17	Japan	2015
		LC369247	SA-148	GII.17	Japan	2015
		LC369246	SA-146	GII.17	Japan	2015
		LC369245	SA-145	GII.17	Japan	2015
		LC369244	SA-116	GII.17	Japan	2016
		LC369243	MI-94	GII.17	Japan	2015
		LC369242	MI-93	GII.17	Japan	2015
		LC369241	MI-92	GII.17	Japan	2015
		LC369240	MI-91	GII.17	Japan	2015
		LC369239	MI-90	GII.17	Japan	2015
		LC369238	MI-89	GII.17	Japan	2015
		LC369237	MI-88	GII.17	Japan	2015
		LC369236	MI-87	GII.17	Japan	2015
		LC369235	MI-86	GII.17	Japan	2015
		LC369234	MI-85	GII.17	Japan	2015
		LC369233	MI-84	GII.17	Japan	2015
		LC369232	MI-83	GII.17	Japan	2015
		LC369231	MI-81	GII.17	Japan	2015
		LC369230	MI-80	GII.17	Japan	2014
		LC369229	MI-79	GII.17	Japan	2014
		LC369228	MI-77	GII.17	Japan	2014
		LC369227	KA-67	GII.17	Japan	2015
		LC369225	HI-82	GII.17	Japan	2015
		LC369224	HI-80	GII.17	Japan	2015
		LC369222	HI-78	GII.17	Japan	2015
		LC369221	GU-69	GII.17	Japan	2015
		LC369220	GU-60	GII.17	Japan	2015
		LC369219	GU-59	GII.17	Japan	2015
		LC369218	GU-58	GII.17	Japan	2015
		LC369217	GU-57	GII.17	Japan	2015
		LC369216	GU-56	GII.17	Japan	2015
		LC369215	GU-55	GII.17	Japan	2015
		LC369214	AO-8	GII.17	Japan	2014
		LC486770	KS-19-10	GII.17	Japan	2017
		LC486769	KS-19-9	GII.17	Japan	2017
		LC486768	KS-19-8	GII.17	Japan	2017
		LC486767	KS-19-7	GII.17	Japan	2017
		LC486766	KS-19-6	GII.17	Japan	2016
		LC486765	KS-19-5	GII.17	Japan	2016
		LC486764	KS-19-4	GII.17	Japan	2016
		LC486763	KS-19-3	GII.17	Japan	2015
		LC486762	KS-19-2	GII.17	Japan	2015
		LC486761	KS-19-1	GII.17	Japan	2015
		LC486760	FE195	GII.17	Japan	2017
		LC486759	FE170	GII.17	Japan	2017
		LC486758	FE132	GII.17	Japan	2017
		LC486757	HI-S1809	GII.17	Japan	2017
		LC486756	HI-S1786	GII.17	Japan	2017
		LC486755	YG-6	GII.17	Japan	2017
		LC486754	YG-5	GII.17	Japan	2016
		LC486753	YG-4	GII.17	Japan	2016
		LC486752	AI-F289	GII.17	Japan	2016
		LC486751	AI-F101	GII.17	Japan	2015
		LC486750	AI-28	GII.17	Japan	2016
		LC486749	AI-F15	GII.17	Japan	2016
		LC486748	AI-F4	GII.17	Japan	2016
		LC486747	AI-F1	GII.17	Japan	2015
		LC486746	AI-F1	GII.17	Japan	2016
		LC486745	IB-N17-194	GII.17	Japan	2017
		LC486744	IB-N17-115	GII.17	Japan	2017
		LC486743	IB-N16-981	GII.17	Japan	2017
		LC486742	IB-N16-815	GII.17	Japan	2016
		LC486741	IB-N15-461	GII.17	Japan	2015
		LC486740	IB-N14-792	GII.17	Japan	2015
		LC486739	IB-N14-711	GII.17	Japan	2015
		LC486738	IB-N14-342	GII.17	Japan	2014
		LC486737	IB-N13-89	GII.17	Japan	2013
		MN394546	38	GII.17	China	2019
		MF621957	27-1	GII.2	Taiwan	2010
		KY457723	14-BR-1	GII.2	Taiwan	2014
		MK517772	MFE1811_2018.99	GII.2	China	2018
		MK517771	MFE1807_2018.99	GII.2	China	2018
		MK517770	MFE1804_2018.99	GII.2	China	2018
		MK517769	JY1802_2018.99	GII.2	China	2018
		MK517768	JY1805_2018.99	GII.2	China	2018
		MK517767	JY1803_2018.99	GII.2	China	2018
		MK517766	HL_2018.99	GII.2	China	2018
		MK517764	TX1811_2018.99	GII.2	China	2018
		MK517763	TX1819_2018.99	GII.2	China	2018
		MK517762	TX1801_2018.92	GII.2	China	2018
		MK517761	TX1809_2018.92	GII.2	China	2018
		MK517760	MFE190104-11_2019.08	GII.2	China	2019
		MK517759	MFE190104-9_2019.08	GII.2	China	2019
		MK517758	MFE190104-8_2019.08	GII.2	China	2019
		MK517757	MFE190104-7_2019.08	GII.2	China	2019
		MK517756	MFE190104-6_2019.08	GII.2	China	2019
		MK517755	MFE190104-5_2019.08	GII.2	China	2019
		MK517754	MFE190104-4_2019.08	GII.2	China	2019
		MK517753	MFE190104-1_2019.08	GII.2	China	2019
		MH321824	ZhouShan78	GII.2	China	2017
		MH321823	ZhouShan73	GII.2	China	2017
		MH321822	ZhouShan72	GII.2	China	2017
		MH321821	ZhouShan67	GII.2	China	2017
		MH321820	ZhouShan63	GII.2	China	2017
		MH321819	ZhouShan56	GII.2	China	2017
		MH321817	ZhouShan54	GII.2	China	2017
		MH057762	DingHai05	GII.2	China	2017
		KY457726	16-HL-1	GII.2	Taiwan	2016
		AB662855	OC06008-3	GII.2	Japan	2006
		MF621952	44479	GII.2	Taiwan	2010
		KY457730	16-IB-1	GII.2	Taiwan	2016
		MF621949	44197	GII.2	Taiwan	2010
		AY660568	BUDS	GII.2	United States	2002
		MK614161	SZ2018124	GII.2	China	2017
		MK614160	SZ2018118	GII.2	China	2018
		MK614159	2018059	GII.2	China	2017
		MK614158	SZ2018025	GII.2	China	2018
		MK614157	SZ2018011	GII.2	China	2018
		MK614156	2018010	GII.2	China	2017
		MK614155	SZ2018004	GII.2	China	2018
		MK614154	2018001	GII.2	China	2017
		MK614153	SZ2017071	GII.2	China	2017
		MK614152	SZ2017212	GII.2	China	2017
		MK614151	SZ2017208	GII.2	China	2017
		MK614150	SZ2017215	GII.2	China	2017
		MK614149	SZ2017185	GII.2	China	2017
		MK614148	SZ2017162	GII.2	China	2017
		MK614147	SZ2017176	GII.2	China	2017
		MK614146	SZ2017132	GII.2	China	2017
		MK614145	SZ2017119	GII.2	China	2017
		MK614144	SZ2017220	GII.2	China	2017
		MK614143	SZ2017086	GII.2	China	2017
		MK614142	SZ2017170	GII.2	China	2017
		MK614141	SZ2018001	GII.2	China	2018
		MK614140	SZ2018010	GII.2	China	2018
		MK614139	SZ2018059	GII.2	China	2018
		MG746225	BJFT540	GII.2	China	2017
		MG746224	BJFT536	GII.2	China	2017
		MG746223	BJFT530	GII.2	China	2017
		MG746222	BJFT527	GII.2	China	2017
		MG746221	BJFT521	GII.2	China	2017
		MG746220	BJFT497	GII.2	China	2017
		MG746219	BJFT485	GII.2	China	2017
		MG746218	BJFT477	GII.2	China	2017
		MG746217	BJFT465	GII.2	China	2017
		MG746215	BJFT423	GII.2	China	2017
		MG746214	BJFT408	GII.2	China	2017
		MG746212	BJFT371	GII.2	China	2017
		MG746211	BJFT545	GII.2	China	2017
		MG746210	BJFT566	GII.2	China	2017
		MG746209	BJFT574	GII.2	China	2017
		MG746208	BJFT593	GII.2	China	2017
		MG746206	BJFT664	GII.2	China	2017
		MG746205	BJFT668	GII.2	China	2017
		MG746204	BJFT698	GII.2	China	2017
		MG746201	BJFT345	GII.2	China	2017
		MG746200	BJFT704	GII.2	China	2017
		MG746199	JNCH2	GII.2	China	2017
		MG746197	JNCH9	GII.2	China	2017
		MG746196	JNSY2	GII.2	China	2017
		MG746195	JNSY5	GII.2	China	2017
		MG746194	JNSY10	GII.2	China	2017
		MG746193	HNXT11	GII.2	China	2017
		MG746191	LNDL00402	GII.2	China	2017
		MG746189	LNJZ311	GII.2	China	2017
		MG746188	LNJZ301	GII.2	China	2017
		MG746187	LNJZ201	GII.2	China	2017
		MG746186	LNSY120	GII.2	China	2017
		MG746185	LNSY102	GII.2	China	2017
		MG746184	LNSY112	GII.2	China	2017
		MG746183	SZ196	GII.2	China	2017
		MG746182	SZ191	GII.2	China	2017
		MG746180	SZ122	GII.2	China	2017
		MG746179	SZ121	GII.2	China	2017
		MG746178	SZ106	GII.2	China	2017
		MG746177	SZ95	GII.2	China	2017
		MG746176	SZ90	GII.2	China	2017
		MG746175	SZ83	GII.2	China	2017
		MG746174	SZ72	GII.2	China	2017
		MG746172	SZ40	GII.2	China	2017
		MG746171	SZ36	GII.2	China	2017
		MG746170	SZ30	GII.2	China	2017
		MG746169	SZ20	GII.2	China	2017
		MG746168	SZ08	GII.2	China	2017
		MG746167	SZ05	GII.2	China	2016
		MG746166	LNSY10	GII.2	China	2017
		MG746165	LNSY7	GII.2	China	2017
		MG746164	LNSY5	GII.2	China	2017
		MG746161	BJSYL72	GII.2	China	2017
		MG746160	BJSYL71	GII.2	China	2017
		MG746158	BJSYL48	GII.2	China	2017
		MG746157	BJSYL45	GII.2	China	2017
		MG746155	JSWXCHYY	GII.2	China	2017
		MG746154	JSWXCHLJ	GII.2	China	2017
		MG746153	JSWXCYY	GII.2	China	2017
		MG746152	SHDJN39	GII.2	China	2017
		MG746150	HNCD2708	GII.2	China	2016
		MG746149	HNCD2704	GII.2	China	2016
		MG746147	HNCD2503	GII.2	China	2016
		MG746145	JSYZ32	GII.2	China	2017
		MG746141	CQ044	GII.2	China	2016
		MG746140	CQ043	GII.2	China	2016
		MG746139	CQ042	GII.2	China	2016
		MG746137	CQ034	GII.2	China	2016
		MG746136	CQ032	GII.2	China	2016
		MG746135	CQ030	GII.2	China	2016
		MG746134	CQ022	GII.2	China	2016
		MG746133	CQ010	GII.2	China	2016
		MG746132	CQ009	GII.2	China	2017
		MG746131	CQ007	GII.2	China	2017
		MG746130	CQ001	GII.2	China	2017
		MG746129	Z29010	GII.2	China	2016
		MG746128	GZ29009	GII.2	China	2016
		MG746125	GZ28621	GII.2	China	2016
		MG746124	GZ28589	GII.2	China	2016
		MG746120	GZ2125	GII.2	China	2017
		MG746116	GZ1620	GII.2	China	2017
		MG746115	GZ1617	GII.2	China	2017
		MG746114	GZ1614	GII.2	China	2017
		MG746111	GZ1500	GII.2	China	2017
		MG746106	FJ16235607	GII.2	China	2016
		MG746105	HNWL7	GII.2	China	2016
		MG746104	HNWL6	GII.2	China	2016
		MG746102	SC5	GII.2	China	2016
		MG746101	GZ23200	GII.2	China	2016
		MG746100	GZ24139	GII.2	China	2016
		MG746099	GZ24145	GII.2	China	2016
		MG746097	GZ24891	GII.2	China	2016
		MG746096	GZ24892	GII.2	China	2016
		MG746095	GZ25269	GII.2	China	2016
		MG746094	GZ27189	GII.2	China	2016
		MG746093	GZ27191	GII.2	China	2016
		MG746092	GZ20435	GII.2	China	2016
		MG746091	CQ30	GII.2	China	2016
		MG746090	CQ28	GII.2	China	2016
		MG746089	CQ27	GII.2	China	2016
		MG746088	CQ25	GII.2	China	2016
		MG746087	CQ24	GII.2	China	2016
		MG746086	CQ13	GII.2	China	2016
		MG746085	CQ6	GII.2	China	2016
		MG746083	CQ3	GII.2	China	2016
		MG746081	JSNJ121062	GII.2	China	2016
		MG746079	JSNJ120972	GII.2	China	2016
		MG746078	BJFT10	GII.2	China	2016
		MG746077	BJFTsmq	GII.2	China	2016
		MG746075	SZ322	GII.2	China	2016
		MG746074	SZ319	GII.2	China	2016
		MG746073	SZ314	GII.2	China	2016
		MG746072	SZ311	GII.2	China	2016
		MG746071	SZ307	GII.2	China	2016
		MG746070	SZ299	GII.2	China	2016
		MG746069	SZ292	GII.2	China	2016
		MG746068	SZ289	GII.2	China	2016
		MG746067	SZ285	GII.2	China	2016
		MG746066	SZ267	GII.2	China	2016
		MG746065	SZ264	GII.2	China	2016
		MG746064	SZ260	GII.2	China	2016
		MG746063	SZ248	GII.2	China	2016
		MG746062	SZ243	GII.2	China	2016
		MG746061	SZ229	GII.2	China	2016
		MG746060	SZ227	GII.2	China	2016
		MG746059	SZ222	GII.2	China	2016
		MG746058	SZ211	GII.2	China	2016
		MG746057	SZ208	GII.2	China	2016
		MG746056	SZ200	GII.2	China	2016
		MG746054	SZ185	GII.2	China	2016
		MG746053	SZ184	GII.2	China	2016
		MG746052	SZ177	GII.2	China	2016
		MG746051	SZ176	GII.2	China	2016
		MG746050	SZ170	GII.2	China	2016
		MG746049	SZ153	GII.2	China	2016
		MG746048	SZ150	GII.2	China	2016
		MG746047	SZ133	GII.2	China	2016
		LC215415	Kawasaki121	GII.2	Japan	2016
		LC215414	Kawasaki151	GII.2	Japan	2016
		LC215413	Kawasaki129	GII.2	Japan	2016
		U75682	Snow_Mountain_strain	GII.2	United States	1976
		LC413804	Osaka29584	GII.2	Japan	2018
		LC413803	OsakaFB104	GII.2	Japan	2018
		LC413802	OsakaFB100	GII.2	Japan	2018
		LC413801	OsakaFB88	GII.2	Japan	2018
		LC413800	OsakaFB516	GII.2	Japan	2017
		LC413799	OsakaFB463	GII.2	Japan	2017
		LC413798	OsakaFB417	GII.2	Japan	2017
		LC413797	OsakaFB395	GII.2	Japan	2017
		LC413796	OsakaFB389	GII.2	Japan	2017
		LC413795	OsakaFB385	GII.2	Japan	2017
		LC413794	OsakaFB358	GII.2	Japan	2016
		LC413793	OsakaFB355	GII.2	Japan	2016
		LC413792	OsakaFB354	GII.2	Japan	2016
		LC413791	OsakaFB248	GII.2	Japan	2016
		MK864096	CGMH1422	GII.2	Taiwan	2018
		MK614061	JSNJOB1013	GII.2	China	2017
		MK614137	SZ2018139	GII.2	China	2018
		MK614136	SZ2018122	GII.2	China	2018
		MK614135	SZ2018097	GII.2	China	2018
		MK614134	SZ2018069	GII.2	China	2018
		MK614133	SZ2018068	GII.2	China	2018
		MK614132	SZ2018046	GII.2	China	2018
		MK614131	SZ2018039	GII.2	China	2018
		MK614130	SZ2018028	GII.2	China	2018
		MK614129	SZ2017278	GII.2	China	2017
		MK614128	SZ2017252	GII.2	China	2017
		MK614127	SZ2017223	GII.2	China	2017
		MK614126	SZ2017211	GII.2	China	2017
		MK614125	SZ2017203	GII.2	China	2017
		MK614124	SZ2017184	GII.2	China	2017
		MG892974	NS17-A991	GII.2	Russia	2017
		MK789430	3453	GII.2	Spain	2016
		MK775030	Lake0345	GII.2	United States	2017
		MK775029	Richland0514	GII.2	United States	2016
		MK775028	Summit0246	GII.2	United States	2014
		MK773587	Hennepin0273	GII.2	United States	2017
		MK773583	Mecklenburg0363	GII.2	United States	2016
		MK773582	Mecklenburg0362	GII.2	United States	2016
		MK773581	Mecklenburg0360	GII.2	United States	2016
		MK773580	Mecklenburg0359	GII.2	United States	2016
		MK773571	CS0003	GII.2	United States	2018
		MK764043	Nassau0301	GII.2	United States	2016
		MK764042	Nassau0300	GII.2	United States	2016
		MK764040	Cambria0299	GII.2	United States	2016
		MK764039	Cambria0298	GII.2	United States	2016
		MK764022	Hanover0423	GII.2	United States	2018
		MK764017	Osceola0226	GII.2	United States	2017
		MK762641	Davidson0488	GII.2	United States	2016
		MK762634	Chittenden0425	GII.2	United States	2017
		MK762633	NewYork0199	GII.2	United States	2017
		MK762631	Pinellas0160	GII.2	United States	2017
		MK762628	Ada0178	GII.2	United States	2018
		MK762626	KenaiPeninsula0430	GII.2	United States	2014
		MK762625	Jackson6754	GII.2	United States	2017
		MK753035	Washington0353	GII.2	United States	2016
		MK753031	Yolo0348	GII.2	United States	2016
		MK753021	Oregon0431	GII.2	United States	2017
		MK753016	Linn0365	GII.2	United States	2017
		MK753015	Lane0946	GII.2	United States	2016
		MK753014	Marion0945	GII.2	United States	2016
		MK753013	Clackamas0943	GII.2	United States	2016
		MK753012	Douglas0940	GII.2	United States	2016
		MK753011	Yamhill0931	GII.2	United States	2015
		MK753007	Washington0526	GII.2	United States	2016
		MK752949	Rock0558	GII.2	United States	2013
		MK752945	Dane0589	GII.2	United States	2015
		MK752944	Ozaukee0713	GII.2	United States	2015
		MK752941	BlackHawk0455	GII.2	United States	2017
		MK752940	LaCrosse0445	GII.2	United States	2017
		MK752939	Pierce0448	GII.2	United States	2017
		MK752935	Polk0461	GII.2	United States	2018
		MH041322	M1714Y100	GII.2	China	2017
		MH041321	M1708Y217	GII.2	China	2017
		MK729086	GZ2015-L335	GII.2	China	2015
		MK590974	RGDS-2017-1015	GII.2	United States	2017
		MK590973	RGDS-2017-1014	GII.2	United States	2017
		MK590972	RGDS-2017-1013	GII.2	United States	2017
		MK340748	SanFrancisco-RGDS-1007	GII.2	United States	2017
		MH702265	ETR-NV-121	GII.2	Nepal	2014
		MH702261	ETR-NV-102	GII.2	Nepal	2014
		MH702260	ETR-NV-101	GII.2	Nepal	2014
		KY462055	sz319	GII.2	China	2016
		KY462054	sz314	GII.2	China	2016
		KY462053	sz311	GII.2	China	2016
		KY462052	sz307	GII.2	China	2016
		KY462051	sz299	GII.2	China	2016
		KY462050	sz292	GII.2	China	2016
		KY462049	sz290	GII.2	China	2016
		KY462048	sz288	GII.2	China	2016
		KY462047	sz285	GII.2	China	2016
		KY462046	sz264	GII.2	China	2016
		KY462045	sz260	GII.2	China	2016
		KY462044	sz248	GII.2	China	2016
		KY462043	sz243	GII.2	China	2016
		KY462042	sz223	GII.2	China	2016
		KY462041	sz222	GII.2	China	2016
		KY462040	sz208	GII.2	China	2016
		KY462039	sz200	GII.2	China	2016
		KY462038	sz191	GII.2	China	2016
		KY462037	sz190	GII.2	China	2016
		KY462036	sz184	GII.2	China	2016
		KY462035	sz176	GII.2	China	2016
		KY462034	sz170	GII.2	China	2016
		KY462033	sz151	GII.2	China	2016
		KY462032	sz136	GII.2	China	2016
		KY462031	sz133	GII.2	China	2016
		MH979229	CGMH1420	GII.2	Taiwan	2018
		MH825880	30-5	GII.2	Taiwan	2017
		MH825879	27-2	GII.2	Taiwan	2017
		MH825878	26-6	GII.2	Taiwan	2017
		MH825877	24-1	GII.2	Taiwan	2017
		MH825876	23-2	GII.2	Taiwan	2017
		MH825875	22-30	GII.2	Taiwan	2017
		MH825874	21-36	GII.2	Taiwan	2017
		MH825873	14-10	GII.2	Taiwan	2017
		MH825872	44474	GII.2	Taiwan	2017
		MH825871	44471	GII.2	Taiwan	2017
		MH825870	44419	GII.2	Taiwan	2017
		MH825869	22737	GII.2	Taiwan	2017
		MH825868	44295	GII.2	Taiwan	2017
		MH825867	44263	GII.2	Taiwan	2017
		MH938353	NSW3903	GII.2	Australia	2017
		MH938352	NSW17N127	GII.2	Australia	2017
		MH938351	NSW1344	GII.2	Australia	2017
		MH938350	NSW6939	GII.2	Australia	2017
		MH938349	NSW3802	GII.2	Australia	2017
		MH938348	NSW382E	GII.2	Australia	2017
		MH938347	NSW5362	GII.2	Australia	2016
		MH938346	NSW603H	GII.2	Australia	2016
		MH938345	NSW5988	GII.2	Australia	2016
		MH938344	NSW5226	GII.2	Australia	2016
		MH938343	NSW5416	GII.2	Australia	2016
		MH938342	NSW0101	GII.2	Australia	2016
		MH938341	NSW506P	GII.2	Australia	2014
		MH938340	NSW851N	GII.2	Australia	2013
		MH938339	NSW146N	GII.2	Australia	2015
		MH938338	NSW2272	GII.2	Australia	2015
		MF621956	18-12	GII.2	Taiwan	2011
		MF621955	14-31	GII.2	Taiwan	2010
		MF621954	14-5	GII.2	Taiwan	2010
		MF621953	13-3	GII.2	Taiwan	2010
		MF621951	44327	GII.2	Taiwan	2011
		MF621950	44314	GII.2	Taiwan	2011
		MF621948	17-23	GII.2	Taiwan	2011
		MH634392	27084_CRIE	GII.2	Russia	2017
		MH634390	27246_CRIE	GII.2	Russia	2017
		MH634389	25663_CRIE	GII.2	Russia	2017
		MH634388	26414_CRIE	GII.2	Russia	2017
		MH634387	25769_CRIE	GII.2	Russia	2017
		MH634386	26773_CRIE	GII.2	Russia	2017
		MH634385	25868_CRIE	GII.2	Russia	2017
		MH634384	27146_CRIE	GII.2	Russia	2017
		MH634383	26189_CRIE	GII.2	Russia	2017
		MH634382	26208_CRIE	GII.2	Russia	2017
		MH634381	28040_CRIE	GII.2	Russia	2018
		MH634380	28032_CRIE	GII.2	Russia	2018
		MH634379	25895_CRIE	GII.2	Russia	2017
		MH634378	25747_CRIE	GII.2	Russia	2017
		MH634377	28027_CRIE	GII.2	Russia	2017
		MH634376	26159_CRIE	GII.2	Russia	2017
		MH634375	25220_CRIE	GII.2	Russia	2016
		MH634374	26222_CRIE	GII.2	Russia	2017
		MH634373	26585_CRIE	GII.2	Russia	2017
		MH634372	26476_CRIE	GII.2	Russia	2017
		MH634371	27457_CRIE	GII.2	Russia	2017
		MH634370	27095_CRIE	GII.2	Russia	2017
		MH634369	26762_CRIE	GII.2	Russia	2017
		MH634368	27276_CRIE	GII.2	Russia	2017
		MH634367	26793_CRIE	GII.2	Russia	2017
		MH634366	27255_CRIE	GII.2	Russia	2017
		MH634365	25736_CRIE	GII.2	Russia	2017
		MH634364	26172_CRIE	GII.2	Russia	2017
		MH634363	25902_CRIE	GII.2	Russia	2017
		MH634362	25647_CRIE	GII.2	Russia	2017
		MH634361	25607_CRIE	GII.2	Russia	2016
		MH634360	27397_CRIE	GII.2	Russia	2017
		MH634359	26757_CRIE	GII.2	Russia	2017
		MH634358	27881_CRIE	GII.2	Russia	2018
		MH634357	27271_CRIE	GII.2	Russia	2017
		MH634356	25623_CRIE	GII.2	Russia	2017
		MH634355	26084_CRIE	GII.2	Russia	2017
		MH634354	25675_CRIE	GII.2	Russia	2017
		MH634353	26063_CRIE	GII.2	Russia	2017
		MH634352	27250_CRIE	GII.2	Russia	2017
		MH634351	26233_CRIE	GII.2	Russia	2017
		MF802551	120952	GII.2	China	2016
		MH321825	ZhouShan55	GII.2	China	2017
		LC349985	AichiF18	GII.2	Japan	2017
		LC349984	Aichi156	GII.2	Japan	2017
		LC349983	AichiF243	GII.2	Japan	2016
		LC349982	AichiF219	GII.2	Japan	2016
		LC349981	Aichi430	GII.2	Japan	2016
		MH260509	ST97	GII.2	United States	2017
		MH260501	ST136	GII.2	United States	2017
		MH260500	ST152	GII.2	United States	2017
		MH260493	ST251	GII.2	United States	2017
		MH260478	STMB	GII.2	United States	2017
		LC279243	330031Tokyo	GII.2	Japan	2016
		LC279242	330030Tokyo	GII.2	Japan	2016
		LC279241	330029Tokyo	GII.2	Japan	2016
		LC279240	330028Tokyo	GII.2	Japan	2016
		LC279239	330027Tokyo	GII.2	Japan	2016
		LC279238	330026	GII.2	Japan	2016
		LC279237	330025Tokyo	GII.2	Japan	2016
		LC279236	330024	GII.2	Japan	2016
		LC279235	330023	GII.2	Japan	2016
		LC279234	330022	GII.2	Japan	2016
		MH218737	NORO_98_16_06_2015	GII.2	United Kingdom	2015
		MH218736	NORO_97_02_05_2015	GII.2	United Kingdom	2015
		MH218735	NORO_96_09_03_2015	GII.2	United Kingdom	2015
		MH218734	NORO_95_25_01_2015	GII.2	United Kingdom	2015
		MH218733	NORO_94_23_10_2014	GII.2	United Kingdom	2014
		MH218697	NORO_34-7_30_10_2015	GII.2	United Kingdom	2015
		MH218657	NORO_196_18_10_2015	GII.2	United Kingdom	2015
		MH218655	NORO_187_01_10_2015	GII.2	United Kingdom	2015
		MH158635	BJZTX	GII.2	China	2016
		LC325216	AichiF158	GII.2	Japan	2016
		LC325215	AichiF149	GII.2	Japan	2016
		LC325214	AichiF120	GII.2	Japan	2016
		LC325213	AichiF75	GII.2	Japan	2016
		MH068820	Hubei059	GII.2	China	2017
		MH068819	Hubei054	GII.2	China	2017
		MH068818	Hubei050	GII.2	China	2017
		MH068817	Hubei049	GII.2	China	2017
		MH068816	Hubei048	GII.2	China	2017
		MH068815	Hubei042	GII.2	China	2017
		MH068814	Hubei036	GII.2	China	2017
		MH068813	Hubei032	GII.2	China	2017
		MH068812	Hubei030	GII.2	China	2017
		MH068811	Hubei027	GII.2	China	2017
		MH068810	Hubei016	GII.2	China	2017
		MH068809	Hubei020	GII.2	China	2017
		MH068808	Hubei025	GII.2	China	2017
		MH068807	Hubei024	GII.2	China	2017
		MH068806	Hubei023	GII.2	China	2017
		MH068805	Hubei021	GII.2	China	2017
		MH068804	Hubei019	GII.2	China	2017
		MH068803	Hubei018	GII.2	China	2017
		MH068802	Hubei017	GII.2	China	2017
		MH068801	Hubei015	GII.2	China	2017
		MH068800	Hubei013	GII.2	China	2017
		MH068799	Hubei012	GII.2	China	2017
		MH068798	Hubei010	GII.2	China	2017
		MH068797	Hubei09	GII.2	China	2017
		MH068796	Hubei08	GII.2	China	2017
		MH068795	Hubei06	GII.2	China	2017
		MH068794	Hubei05	GII.2	China	2017
		MH068793	Hubei04	GII.2	China	2017
		MH068792	Hubei03	GII.2	China	2017
		MH068791	Hubei01	GII.2	China	2017
		MG746045	BJFT694	GII.2	China	2017
		MG746044	BJFT640	GII.2	China	2017
		MG746043	BJFT463	GII.2	China	2017
		MG746042	BJFT385	GII.2	China	2017
		MG746041	BJFT359	GII.2	China	2017
		MG746040	BJHD1608Y123	GII.2	China	2016
		MG746039	HNXT01	GII.2	China	2017
		MG746037	SZ205	GII.2	China	2016
		MG746036	SZ190	GII.2	China	2016
		MG746035	SZ136	GII.2	China	2016
		MG746034	SZ127	GII.2	China	2017
		MG746033	SZ123	GII.2	China	2016
		MG746032	SZ45	GII.2	China	2017
		MG746030	SHDJN30	GII.2	China	2017
		MG746029	SC1	GII.2	China	2016
		MG746028	CQ5	GII.2	China	2016
		MG746027	CQ1	GII.2	China	2016
		MG746026	LNLY502	GII.2	China	2017
		MG746025	LNDL00401	GII.2	China	2017
		MG746024	HNLD01	GII.2	China	2017
		MG746023	JSYZ35	GII.2	China	2017
		MG746022	JSYZ25	GII.2	China	2017
		MG746021	JSWXJINYQ	GII.2	China	2017
		MG746020	JN-II8	GII.2	China	2017
		MG746019	JNCH8	GII.2	China	2017
		MG746018	JNCH4	GII.2	China	2017
		MG746017	HNCD7	GII.2	China	2016
		MG746016	HNCD2701	GII.2	China	2016
		MG746015	GZ27188	GII.2	China	2016
		MG746014	GZ24890	GII.2	China	2016
		MG746013	GZ24140	GII.2	China	2016
		MG746012	GX170034-4	GII.2	China	2017
		MG746011	GX170034-1	GII.2	China	2017
		MG746010	BJHDG3	GII.2	China	2016
		MG746009	CQ035	GII.2	China	2016
		MG746008	CQ031	GII.2	China	2016
		MG746007	CQ006	GII.2	China	2017
		MG746006	BJSYL75	GII.2	China	2017
		MG746005	BJSYL53	GII.2	China	2017
		MG746004	FJ16235609	GII.2	China	2016
		MG746003	FJ16235606	GII.2	China	2016
		MG746002	JSNJ121057	GII.2	China	2016
		MG746001	JSNJ12108	GII.2	China	2016
		MG746000	GZ29003	GII.2	China	2016
		MG745999	GZ28626	GII.2	China	2016
		MG745998	GZ28587	GII.2	China	2016
		MG745997	GZ28577	GII.2	China	2016
		MG745996	GZ28491	GII.2	China	2016
		MG745995	GZ28487	GII.2	China	2016
		MG745994	GZ2113	GII.2	China	2017
		MG745993	GZ2043	GII.2	China	2017
		MG745992	GZ1621	GII.2	China	2017
		MG745991	GZ1619	GII.2	China	2017
		MG745990	GZ1528	GII.2	China	2017
		MG745989	GZ1520	GII.2	China	2017
		MG745988	GZ1519	GII.2	China	2017
		MG745987	GZ78	GII.2	China	2017
		MG745986	GZ72	GII.2	China	2017
		MG745985	GZ60	GII.2	China	2017
		MG763377	HuzhouNS17466	GII.2	China	2017
		MG763376	HuzhouNS17460	GII.2	China	2017
		MG763375	HuzhouNS17449	GII.2	China	2017
		MG763374	HuzhouNS17442	GII.2	China	2017
		MG763373	HuzhouNS17158	GII.2	China	2017
		MG763372	HuzhouNS17135	GII.2	China	2017
		MG763371	HuzhouNS17123	GII.2	China	2017
		MG763370	HuzhouNS17122	GII.2	China	2017
		MG763369	HuzhouNS17118	GII.2	China	2017
		MG763368	HuzhouNS17116	GII.2	China	2017
		MG763367	HuzhouNS17072	GII.2	China	2017
		MG763366	HuzhouNS17057	GII.2	China	2017
		MG763365	HuzhouNS16482	GII.2	China	2016
		MG763364	HuzhouN17790	GII.2	China	2017
		MG763363	HuzhouN17663	GII.2	China	2017
		MG763362	HuzhouN17653	GII.2	China	2017
		MG763361	HuzhouN17648	GII.2	China	2017
		MG763360	HuzhouN17647	GII.2	China	2017
		MG763359	HuzhouN17645	GII.2	China	2017
		MG763358	HuzhouN17638	GII.2	China	2017
		MG763357	HuzhouN17636	GII.2	China	2017
		MG763356	HuzhouN17626	GII.2	China	2017
		MG763355	HuzhouN17625	GII.2	China	2017
		MG763354	HuzhouN17174	GII.2	China	2017
		AB662902	OH10031	GII.2	Japan	2010
		AB662901	OH10029	GII.2	Japan	2010
		AB662900	OH10026	GII.2	Japan	2010
		AB662899	OH10025	GII.2	Japan	2010
		AB662898	OH10024	GII.2	Japan	2010
		AB662896	OH10020	GII.2	Japan	2010
		AB662895	OH10015-2	GII.2	Japan	2010
		AB662894	OH10013	GII.2	Japan	2010
		AB662893	OH10012	GII.2	Japan	2010
		AB662892	OH10011-2	GII.2	Japan	2010
		AB662891	OH10008	GII.2	Japan	2010
		AB662890	OH10007	GII.2	Japan	2010
		AB662889	OH10006	GII.2	Japan	2010
		AB662888	OH10005-2	GII.2	Japan	2010
		AB662887	OH10001	GII.2	Japan	2010
		AB662886	OH09035	GII.2	Japan	2009
		AB662885	OH09034	GII.2	Japan	2009
		AB662884	OH09032	GII.2	Japan	2009
		AB662883	OH09030	GII.2	Japan	2009
		AB662882	OH09029	GII.2	Japan	2009
		AB662881	OH09028	GII.2	Japan	2009
		AB662880	OC10058	GII.2	Japan	2010
		AB662879	OC10026	GII.2	Japan	2010
		AB662878	OC10019	GII.2	Japan	2010
		AB662877	OC10018-2	GII.2	Japan	2010
		AB662876	OC10012-2	GII.2	Japan	2010
		AB662875	OC10009	GII.2	Japan	2010
		AB662874	OC09109-2	GII.2	Japan	2009
		AB662873	OC09104	GII.2	Japan	2009
		AB662872	OC09103	GII.2	Japan	2009
		AB662871	OC09094	GII.2	Japan	2009
		AB662870	OC09072	GII.2	Japan	2009
		AB662869	OH08029-2	GII.2	Japan	2008
		AB662868	OH08020	GII.2	Japan	2008
		AB662867	OH08019	GII.2	Japan	2008
		AB662866	OH08009	GII.2	Japan	2008
		AB662865	OH07013	GII.2	Japan	2007
		AB662864	OH07001	GII.2	Japan	2007
		AB662863	OH06023	GII.2	Japan	2006
		AB662862	OC09044	GII.2	Japan	2009
		AB662861	OC08154	GII.2	Japan	2008
		AB662860	OC08124	GII.2	Japan	2008
		AB662859	OC08079	GII.2	Japan	2008
		AB662858	OC07107	GII.2	Japan	2007
		AB662856	OC06014	GII.2	Japan	2006
		AB662854	OC06005	GII.2	Japan	2006
		AB662853	OC05145	GII.2	Japan	2005
		AB662852	OC05143	GII.2	Japan	2005
		AB662851	OC05114	GII.2	Japan	2005
		AB662850	OC05041	GII.2	Japan	2005
		AB279559	OC04043	GII.2	Japan	2004
		AB279558	OC04042	GII.2	Japan	2004
		AB279557	OC04038	GII.2	Japan	2004
		AB279556	OC02022	GII.2	Japan	2002
		AB279555	OC02012	GII.2	Japan	2002
		AB279554	OC01243	GII.2	Japan	2001
		AB279553	OC97049	GII.2	Japan	1997
		AB279573	OCS040100	GII.2	Japan	2004
		AB279572	OCS040035	GII.2	Japan	2004
		AB279571	OCS030697	GII.2	Japan	2004
		AB279570	OCS020289	GII.2	Japan	2002
		AB279569	OC05010	GII.2	Japan	2005
		AB279568	OC04169	GII.2	Japan	2004
		AB279567	OC04076	GII.2	Japan	2004
		AB279566	OC04075	GII.2	Japan	2004
		AB279565	OC04073	GII.2	Japan	2004
		AB279564	OC04071	GII.2	Japan	2004
		AB279563	OC04067	GII.2	Japan	2004
		AB279562	OC04059	GII.2	Japan	2004
		AB279561	OC04056-2	GII.2	Japan	2004
		AB279560	OC04056-1	GII.2	Japan	2004
		LC145808	Ehime5	GII.2	Japan	2014
		LC145807	Ehime4	GII.2	Japan	2014
		LC145806	Hiroshimacity6	GII.2	Japan	2014
		LC145805	Hiroshimacity5	GII.2	Japan	2014
		LC145804	Hiroshima6	GII.2	Japan	2014
		LC145803	Osaka5	GII.2	Japan	2014
		LC145802	Osaka4	GII.2	Japan	2014
		LC145801	Miyagi2	GII.2	Japan	2014
		LC145800	Akita8	GII.2	Japan	2014
		LC145799	Akita7	GII.2	Japan	2014
		LC145798	Aomori7	GII.2	Japan	2014
		LC145797	Ehime2	GII.2	Japan	2012
		LC145796	Ehime1	GII.2	Japan	2012
		LC145795	Hiroshimacity1	GII.2	Japan	2012
		LC145794	Hiroshimacity2	GII.2	Japan	2012
		LC145793	Osakacity5	GII.2	Japan	2012
		LC145792	Saitama5	GII.2	Japan	2012
		LC145791	Saitama4	GII.2	Japan	2012
		LC145790	Fukui2	GII.2	Japan	2012
		LC145789	Fukui1	GII.2	Japan	2012
		LC145788	Niigata5	GII.2	Japan	2012
		LC145787	Miyagi1	GII.2	Japan	2012
		LC145786	Akita8	GII.2	Japan	2012
		LC213901	Ibaraki658	GII.2	Japan	2016
		LC213900	Ibaraki636	GII.2	Japan	2016
		LC213899	Ibaraki607	GII.2	Japan	2016
		LC213898	Ibaraki602	GII.2	Japan	2016
		LC213897	Ibaraki536	GII.2	Japan	2016
		LC213896	Ibaraki518	GII.2	Japan	2016
		LC213895	Ibaraki472	GII.2	Japan	2016
		LC213894	Ibaraki423	GII.2	Japan	2016
		LC213893	Ibaraki412	GII.2	Japan	2016
		LC213892	Ibaraki374	GII.2	Japan	2016
		LC213891	Ibaraki329	GII.2	Japan	2016
		LC213890	Ibaraki324	GII.2	Japan	2016
		LC213889	Ibaraki290	GII.2	Japan	2016
		LC213888	Ibaraki273	GII.2	Japan	2016
		LC213887	Ibaraki267	GII.2	Japan	2016
		LC213886	Ibaraki253	GII.2	Japan	2016
		LC213885	Ibaraki197	GII.2	Japan	2015
		LC228948	Osaka246	GII.2	Japan	2014
		LC209481	Ehime-43	GII.2	Japan	2010
		LC209480	Ehime-44	GII.2	Japan	2010
		LC209479	Ehime-45	GII.2	Japan	2011
		LC209478	Ehime-46	GII.2	Japan	2012
		LC209477	Ehime-6	GII.2	Japan	2013
		LC209476	Ehime-8	GII.2	Japan	2013
		LC209475	Ehime-9	GII.2	Japan	2013
		LC209474	Hiroshima-17	GII.2	Japan	2010
		LC209473	Hiroshima-19	GII.2	Japan	2010
		LC209472	Hiroshima-18	GII.2	Japan	2010
		LC209471	Hiroshima-26	GII.2	Japan	2011
		LC209470	Hiroshima-30	GII.2	Japan	2014
		LC209469	Yamaguchi-014	GII.2	Japan	2014
		LC209468	Yamaguchi-4	GII.2	Japan	2011
		LC209467	Hokkaido-17	GII.2	Japan	2011
		LC209466	Hokkaido-18	GII.2	Japan	2012
		LC209465	Hokkaido-16	GII.2	Japan	2010
		LC209464	Hokkaido-13	GII.2	Japan	2004
		LC209463	Hokkaido-15	GII.2	Japan	2008
		LC209462	Hokkaido-14	GII.2	Japan	2006
		LC209461	Kanagawa-49	GII.2	Japan	2009
		LC209460	Kanagawa-50	GII.2	Japan	2010
		LC209459	Kanagawa-51	GII.2	Japan	2010
		LC209458	Kanagawa-52	GII.2	Japan	2014
		LC209457	Miyagi-63	GII.2	Japan	2015
		LC209456	Miyagi-7	GII.2	Japan	2013
		LC209455	Miyagi-8	GII.2	Japan	2013
		LC209454	Osaka-019	GII.2	Japan	2010
		LC209451	Osaka-18	GII.2	Japan	2011
		LC209450	Osaka-225	GII.2	Japan	2014
		LC209449	Osaka-26	GII.2	Japan	2011
		LC209448	Osaka-9	GII.2	Japan	2011
		LC209447	Saitama-51	GII.2	Japan	2011
		LC209446	Saitama-121	GII.2	Japan	2012
		LC209445	Saitama-122	GII.2	Japan	2012
		LC209444	Saitama-123	GII.2	Japan	2013
		LC209441	Saitama-126	GII.2	Japan	2014
		LC209440	Saitama-169	GII.2	Japan	2015
		LC209439	Saitama-127	GII.2	Japan	2014
		LC209438	Tochigi-86	GII.2	Japan	2004
		LC209437	Tochigi-87	GII.2	Japan	2004
		LC209436	Tochigi-85	GII.2	Japan	2004
		LC209434	Tochigi-17	GII.2	Japan	2014
		LC209433	Tochigi-26	GII.2	Japan	2012
		LC209432	Tochigi-30	GII.2	Japan	2012
		LC209431	Tochigi-46	GII.2	Japan	2013
		KY817752	CUHK-NS-1344	GII.2	Hong Kong	2017
		KY817754	CUHK-NS-1354	GII.2	Hong Kong	2017
		KY817753	CUHK-NS-1349	GII.2	Hong Kong	2017
		KY817751	CUHK-NS-1337	GII.2	Hong Kong	2017
		KY817750	CUHK-NS-1312	GII.2	Hong Kong	2017
		KY817749	CUHK-NS-1305	GII.2	Hong Kong	2017
		KY817748	CUHK-NS-1299	GII.2	Hong Kong	2017
		KY817747	CUHK-NS-1263	GII.2	Hong Kong	2016
		KY817746	CUHK-NS-1261	GII.2	Hong Kong	2016
		KY817745	CUHK-NS-1252	GII.2	Hong Kong	2016
		KY817744	CUHK-NS-1245	GII.2	Hong Kong	2016
		KY817743	CUHK-NS-1141	GII.2	Hong Kong	2016
		KY817742	CUHK-NS-1120	GII.2	Hong Kong	2016
		KY457586	016T03	GII.2	China	2016
		KY457585	016T02	GII.2	China	2016
		KY457584	016T01	GII.2	China	2016
		KY457583	016S04	GII.2	China	2016
		KY457582	016S03	GII.2	China	2016
		KY457581	016S02	GII.2	China	2016
		KY457580	016S01	GII.2	China	2016
		KY407221	016R05	GII.2	China	2016
		KY407220	016R04	GII.2	China	2016
		KY407219	016R03	GII.2	China	2016
		KY407218	016R02	GII.2	China	2016
		KY407217	016R01	GII.2	China	2016
		MF167652	JSWX201703-10	GII.2	China	2017
		MF167651	JSCZ201703-22	GII.2	China	2017
		MF167650	JSCZ201703-19	GII.2	China	2017
		KY806301	JSTZ201702-1	GII.2	China	2017
		KY806300	JSNJ201701-1	GII.2	China	2017
		KY806299	JSNT201702-1	GII.2	China	2017
		KY806298	JSSZ201702-1	GII.2	China	2017
		KY806297	JSYC201702-1	GII.2	China	2017
		KY806296	JSYZ201701-1	GII.2	China	2017
		KY806295	JSYZ201702-1	GII.2	China	2017
		KY806294	JSWX201703-1	GII.2	China	2017
		KY806293	JSWX201702-2	GII.2	China	2017
		KY806292	JSWX201702-1	GII.2	China	2017
		KY806291	JSCZ201702-2	GII.2	China	2017
		KY806290	JSCZ201702-1	GII.2	China	2017
		KY905338	QLDB614	GII.2	Australia	2016
		KY905337	QLDB512	GII.2	Australia	2016
		KY905336	QLDB411	GII.2	Australia	2016
		MF405169	HenrytonSP17	GII.2	United States	1971
		KY457735	16-IT-1	GII.2	Taiwan	2016
		KY457734	16-IP-1	GII.2	Taiwan	2016
		KY457731	16-IC-1	GII.2	Taiwan	2016
		KY457729	16-HT-1	GII.2	Taiwan	2016
		KY457728	16-HS-1	GII.2	Taiwan	2016
		KY457727	16-HR-1	GII.2	Taiwan	2016
		KY457725	15-CH-1	GII.2	Taiwan	2015
		KY457724	15-BZ-1	GII.2	Taiwan	2015
		KY457722	14-BL-1	GII.2	Taiwan	2014
		KY457721	14-BI-1	GII.2	Taiwan	2014
		KY421156	SC3	GII.2	China	2016
		KY421154	BJ10	GII.2	China	2016
		KY421147	CQ23	GII.2	China	2016
		KY421146	CQ22	GII.2	China	2016
		KY421141	HLWL6	GII.2	China	2016
		KY421128	JS121062	GII.2	China	2016
		KY421127	JS1612108	GII.2	China	2016
		KY421126	JS120971	GII.2	China	2016
		KY421125	BJLJB	GII.2	China	2016
		KY421123	BJSCY	GII.2	China	2016
		KY421122	BJSMQ	GII.2	China	2016
		KY421121	JS1208	GII.2	China	2016
		KY771081	CUHK-NS-1082	GII.2	Hong Kong	2016
		KY865307	Nashville_2122	GII.2	United States	2016
		KY865306	Santa_Rosa_1764	GII.2	United States	2016
		KY677833	CUHK-NS-1222	GII.2	Hong Kong	2016
		KY677832	CUHK-NS-1221	GII.2	Hong Kong	2016
		KY677831	CUHK-NS-1219	GII.2	Hong Kong	2016
		KY677829	CUHK-NS-1075	GII.2	Hong Kong	2016
		KY677828	CUHK-NS-1024	GII.2	Hong Kong	2016
		KY677827	CUHK-NS-934	GII.2	Hong Kong	2016
		KY485126	16F2161	GII.2	China	2016
		KY485125	16F2149	GII.2	China	2016
		KY485124	16F2152	GII.2	China	2016
		KY485123	16SF21134	GII.2	China	2016
		KY485122	16SF21132	GII.2	China	2016
		KY485121	16SF2030	GII.2	China	2016
		KY485120	16SF2029	GII.2	China	2016
		KY485119	16SF2285	GII.2	China	2016
		KY485118	16SF2153	GII.2	China	2016
		KY485117	16SF2151	GII.2	China	2016
		KY485116	16SF2026	GII.2	China	2016
		KY485115	16SF2025	GII.2	China	2016
		KY421044	CUHK-NS-1231	GII.2	Hong Kong	2016
		KT962983	15-DS-4	GII.2	Taiwan	2015
		KJ407074	HS255	GII.2	United States	2011
		KC998960	TCH-560	GII.2	United States	2002
		JX846925	KL109	GII.2	Malaysia	1978
		DQ456824	MK04	GII.2	Japan	2004
		JQ320072	NF2002	GII.2	United States	2002
		AB629946	884162	GII.2	Japan	2011
		AB629941	43387	GII.2	Japan	2010
		EF547398	Maizuru000602	GII.2	Japan	2000
		AB535749	OC080306	GII.2	Japan	2008
		DQ366347	OsakaNI	GII.2	Japan	2004
		AY054300	Chesterfield434	GII.2	United States	1997
		AB281090	Vaals87	GII.2	Netherlands	2005
		AB281089	Goes28	GII.2	Netherlands	2005
		AB281088	Leeuwarden71	GII.2	Netherlands	2003
[truncated: 3,326 more rows]
