# Supplementary material for: Genome-wide analyses of human noroviruses provide insights on evolutionary dynamics and evidence of coexisting viral populations evolving under recombination constraints
Source: PLoS Pathog. 2021 Jul 13;17(7):e1009744. doi: 10.1371/journal.ppat.1009744 (PMC8318288; doi:10.1371/journal.ppat.1009744)
Supplement: S6 Table — (XLSX) [file ppat.1009744.s018.xlsx]

## Sheet: Sheet1
			S6 Table: Primers and probes for qPCR
			Primer/Probe	Direction	Sequence (5' - 3')
			Mix_Fw	Forward	ATGGAYTTTTACGTGCCMAGRC
			Mix_Rv	Reverse	TCGACGCCATCTTCATTCAC
			Mix_PNA2	Probe	VIC-GAGATTCTCCGACTTG-MGB-NFQ
			Mix_Pe/P4	Probe	FAM-GAGATTCTCAGATCTG-MGB-NFQ
			Mix_P16	Probe	VIC-GAGGTTTTCTGATTTG-MGB-NFQ
			MGB; minor groove binder, NFQ; nonfluorescent quencher.
